# Supplementary material for: 5,8-Bis[bis­(pyridin-2-yl)amino]-1,3,4,6,7,9,9b-hepta­aza­phenalen-2(1H)-one dimethyl sulfoxide monosolvate dihydrate
Source: Acta Crystallogr Sect E Struct Rep Online. 2014 Mar 19;70(Pt 4):o456–7. doi: 10.1107/S1600536814005698 (PMC3998556; doi:10.1107/S1600536814005698)
Supplement: Supplementary file 1 [file e-70-0o456-sup1.cif]

##############################################################################
#                                                                            #
# This CIF contains the data in a paper accepted for publication in          #
# Acta Crystallographica Section E. It conforms to the requirements of       #
# Notes for Authors for Acta Crystallographica Section E, and has been       #
# peer reviewed under the auspices of the IUCr Commission on Journals.       #
#                                                                            #
# Full details of the Crystallographic Information File format               #
# are given in the paper "The Crystallographic Information File (CIF):       #
# a New Standard Archive File for Crystallography" by S. R. Hall, F. H.      #
# Allen and I. D. Brown [Acta Cryst. (1991), A47, 655-685].                  #
#                                                                            #
# The current version of the core CIF dictionary is obtainable from          #
# ftp://ftp.iucr.org/pub/cif_core.dic.                                       #
#                                                                            #
# Software is freely available for graphical display of the structure(s)     #
# in this CIF. For information consult the CIF software page                 #
# http://www.iucr.org/resources/cif/software.                                #
#                                                                            #
# This file may be used for bona fide research purposes within the           #
# scientific community so long as proper attribution is given to the journal # 
# article from which it was obtained.                                        #
#                                                                            #
##############################################################################
data_global
_audit_creation_method     SHELXL-97
_journal_date_recd_electronic     2014-03-09
_journal_date_accepted     2014-03-13
_journal_name_full     'Acta Crystallographica, Section E'
_journal_year     2014
_journal_volume     70
_journal_issue      4
_journal_page_first     o456
_journal_page_last     o457
_journal_paper_category     QO
_journal_paper_doi     10.1107/S1600536814005698
_journal_coeditor_code     SU2711
_publ_contact_author_name     'Dr. Anke Schwarzer'
_publ_contact_author_address
;
Institut f\"ur Anorganische Chemie
TU Bergakademie Freiberg
Leipziger Strasse 29
D-09596 Freiberg/Sachsen
Germany
;
_publ_contact_author_email     'anke.schwarzer@chemie.tu-freiberg.de'
_publ_contact_author_fax     '+49 (0) 3731/394058'
_publ_contact_author_phone     '+49 (0) 3731/393583'
_publ_section_title
;
5,8-Bis[bis(pyridin-2-yl)amino]-1,3,4,6,7,9,9b-heptaazaphenalen-2(1<i>H</i>)-one
dimethyl sulfoxide monosolvate dihydrate
;
_publ_section_title_footnote     .
loop_
    _publ_author_name
    _publ_author_footnote
    _publ_author_address
    'Anke Schwarzer' .
;
Institut f\"ur Anorganische Chemie
TU Bergakademie Freiberg
Leipziger Strasse 29
D-09596 Freiberg/Sachsen
Germany
;
    'Edwin Kroke' .
;
Institut f\"ur Anorganische Chemie
TU Bergakademie Freiberg
Leipziger Strasse 29
D-09596 Freiberg/Sachsen
Germany
;
data_I
_database_code_depnum_ccdc_archive 'CCDC 991459'
_audit_creation_method     SHELXL-97
_chemical_name_systematic
;\
5,8-Bis[bis(pyridin-2-yl)amino]-1,3,4,6,7,9,9b-heptaazaphenalen-\
2(1<i>H</i>)-one dimethyl sulfoxide monosolvate dihydrate
;
_chemical_name_common
;
5,8-Bis(dipyridin-2-ylamino)-<i>s</i>-heptazin-2-one dimethyl sulfoxide
monosolvate dihydrate
;
_chemical_formula_moiety     'C26 H17 N13 O, C2 H6 O S, 2(H2 O)'
_chemical_formula_sum     'C28 H27 N13 O4 S'
_chemical_formula_iupac     'C26 H17 N13 O, C2 H6 O S, 2H2 O'
_chemical_formula_weight     641.69
_symmetry_cell_setting     triclinic
_symmetry_space_group_name_H-M     'P -1'
_symmetry_space_group_name_Hall     '-P 1'
loop_
    _symmetry_equiv_pos_site_id
    _symmetry_equiv_pos_as_xyz
    1 x,y,z
    2 -x,-y,-z
_cell_length_a     10.6534(2)
_cell_length_b     11.6791(2)
_cell_length_c     12.5591(2)
_cell_angle_alpha     68.4880(10)
_cell_angle_beta     86.5370(10)
_cell_angle_gamma     86.6930(10)
_cell_volume     1450.06(4)
_cell_formula_units_Z     2
_cell_measurement_reflns_used     852
_cell_measurement_theta_min     2.53
_cell_measurement_theta_max     25.18
_cell_measurement_temperature     100(2)
_exptl_crystal_description     prism
_exptl_crystal_colour     colourless
_exptl_crystal_size_max     0.26
_exptl_crystal_size_mid     0.25
_exptl_crystal_size_min     0.21
_exptl_crystal_density_diffrn     1.470
_exptl_crystal_density_meas     ?
_exptl_crystal_density_method     'not measured'
_exptl_crystal_F_000     668
_exptl_absorpt_coefficient_mu     0.173
_exptl_absorpt_correction_type     none
_exptl_absorpt_process_details     ?
_exptl_absorpt_correction_T_min     ?
_exptl_absorpt_correction_T_max     ?
_exptl_special_details
;
Spectroscopic data for the title compound: IR (KBr): <i>\n</i>~max~ (cm^-1^)
3379 (w, NH), 3053 (w, C~Ar~H), 1654, 1649, 1643, 1634 (s, C=O, C=C, C=N),
1590 (s, py), 1408, 817 (s, heptazine ring), 744, 724 (\d~CHoop~, pyridyl
rings).
;
_diffrn_ambient_temperature     100(2)
_diffrn_radiation_type     MoK\a
_diffrn_radiation_wavelength     0.71073
_diffrn_radiation_source     'fine-focus sealed tube'
_diffrn_radiation_monochromator     graphite
_diffrn_measurement_device_type     'Bruker SMART CCD area-detector'
_diffrn_measurement_method     'phi and omega scans'
_diffrn_detector_area_resol_mean     ?
_diffrn_reflns_number     22692
_diffrn_reflns_av_R_equivalents     0.0426
_diffrn_reflns_av_sigmaI/netI     0.0415
_diffrn_reflns_theta_min     2.54
_diffrn_reflns_theta_max     26.00
_diffrn_reflns_theta_full     26.00
_diffrn_measured_fraction_theta_max     0.995
_diffrn_measured_fraction_theta_full     0.995
_diffrn_reflns_limit_h_min     -13
_diffrn_reflns_limit_h_max     13
_diffrn_reflns_limit_k_min     -14
_diffrn_reflns_limit_k_max     14
_diffrn_reflns_limit_l_min     -15
_diffrn_reflns_limit_l_max     15
_diffrn_standards_number     ?
_diffrn_standards_interval_count     ?
_diffrn_standards_interval_time     ?
_diffrn_standards_decay_%     ?
_refine_special_details
;
Refinement of <i>F</i>^2^ against ALL reflections. The weighted <i>R</i>-factor
<i>wR</i> and goodness of fit <i>S</i> are based on <i>F</i>^2^, conventional
<i>R</i>-factors <i>R</i> are based on <i>F</i>, with <i>F</i> set to zero for
negative <i>F</i>^2^. The threshold expression of <i>F</i>^2^ >
\s(<i>F</i>^2^) is used only for calculating <i>R</i>-factors(gt) <i>etc</i>.
and is not relevant to the choice of reflections for refinement.
<i>R</i>-factors based on <i>F</i>^2^ are statistically about twice as large
as those based on <i>F</i>, and <i>R</i>- factors based on ALL data will be
even larger.
;
_reflns_number_total     5662
_reflns_number_gt     4333
_reflns_threshold_expression     I>2sigma(I)
_refine_ls_structure_factor_coef     Fsqd
_refine_ls_matrix_type     full
_refine_ls_R_factor_all     0.0591
_refine_ls_R_factor_gt     0.0393
_refine_ls_wR_factor_gt     0.1047
_refine_ls_wR_factor_ref     0.1152
_refine_ls_goodness_of_fit_ref     0.967
_refine_ls_restrained_S_all     0.967
_refine_ls_number_reflns     5662
_refine_ls_number_parameters     436
_refine_ls_number_restraints     0
_refine_ls_hydrogen_treatment     mixed
_refine_ls_weighting_scheme     calc
_refine_ls_weighting_details
         'calc w=1/[\s^2^(Fo^2^)+(0.0704P)^2^+0.3491P] where P=(Fo^2^+2Fc^2^)/3'
_atom_sites_solution_hydrogens     geom
_atom_sites_solution_primary     direct
_atom_sites_solution_secondary     difmap
_refine_ls_shift/su_max     0.003
_refine_ls_shift/su_mean     0.000
_refine_diff_density_max     0.518
_refine_diff_density_min     -0.439
_refine_ls_extinction_method     none
_refine_ls_extinction_coef     ?
loop_
    _atom_type_symbol
    _atom_type_description
    _atom_type_scat_dispersion_real
    _atom_type_scat_dispersion_imag
    _atom_type_scat_source
    'C' 'C' 0.0033 0.0016
                         'International Tables Vol C Tables 4.2.6.8 and 6.1.1.4'
    'H' 'H' 0.0000 0.0000
                         'International Tables Vol C Tables 4.2.6.8 and 6.1.1.4'
    'N' 'N' 0.0061 0.0033
                         'International Tables Vol C Tables 4.2.6.8 and 6.1.1.4'
    'O' 'O' 0.0106 0.0060
                         'International Tables Vol C Tables 4.2.6.8 and 6.1.1.4'
    'S' 'S' 0.1246 0.1234
                         'International Tables Vol C Tables 4.2.6.8 and 6.1.1.4'
_computing_data_collection     'SMART (Bruker, 2007)'
_computing_cell_refinement     'SAINT (Bruker, 2007)'
_computing_data_reduction     'SAINT (Bruker, 2007)'
_computing_structure_solution     'SHELXS97 (Sheldrick, 2008)'
_computing_structure_refinement     'SHELXL97 (Sheldrick, 2008)'
_computing_molecular_graphics     'SHELXTL (Sheldrick, 2008)'
_computing_publication_material     'SHELXTL (Sheldrick, 2008)'
loop_
    _atom_site_type_symbol
    _atom_site_label
    _atom_site_fract_x
    _atom_site_fract_y
    _atom_site_fract_z
    _atom_site_U_iso_or_equiv
    _atom_site_thermal_displace_type
    _atom_site_calc_flag
    _atom_site_refinement_flags
    _atom_site_occupancy
    _atom_site_disorder_assembly
    _atom_site_disorder_group
    O O1 0.05786(13) 0.15490(13) 0.22548(11) 0.0218(4) Uani d . 1.000 . .
    N N1 -0.00053(15) 0.25898(15) 0.34166(14) 0.0158(5) Uani d . 1.000 . .
    N N2 -0.07731(14) 0.35788(14) 0.46186(13) 0.0138(5) Uani d . 1.000 . .
    N N3 -0.03158(14) 0.26735(14) 0.66201(13) 0.0143(5) Uani d . 1.000 . .
    N N4 0.10816(14) 0.10167(14) 0.72397(13) 0.0143(5) Uani d . 1.000 . .
    N N5 0.19000(14) 0.00471(14) 0.59246(13) 0.0146(5) Uani d . 1.000 . .
    N N6 0.12594(15) 0.07445(15) 0.40763(13) 0.0156(5) Uani d . 1.000 . .
    N N7 0.04826(14) 0.17601(14) 0.53204(13) 0.0128(5) Uani d . 1.000 . .
    N N8 -0.16964(14) 0.43367(14) 0.59394(13) 0.0135(5) Uani d . 1.000 . .
    N N9 -0.25278(15) 0.63147(14) 0.50174(14) 0.0173(5) Uani d . 1.000 . .
    N N10 -0.31413(15) 0.41777(15) 0.74385(14) 0.0169(5) Uani d . 1.000 . .
    N N11 0.26055(14) -0.05485(14) 0.77349(13) 0.0145(5) Uani d . 1.000 . .
    N N12 0.34523(15) -0.24585(14) 0.77874(14) 0.0171(5) Uani d . 1.000 . .
    N N13 0.35974(15) -0.06482(15) 0.93686(14) 0.0182(5) Uani d . 1.000 . .
    C C1 0.06245(17) 0.16025(17) 0.31984(16) 0.0156(6) Uani d . 1.000 . .
    C C2 -0.01201(17) 0.26748(17) 0.44541(15) 0.0131(5) Uani d . 1.000 . .
    C C3 -0.09001(16) 0.34885(16) 0.57275(15) 0.0124(5) Uani d . 1.000 . .
    C C4 0.04141(17) 0.18114(17) 0.64196(15) 0.0125(5) Uani d . 1.000 . .
    C C5 0.18183(17) 0.01959(17) 0.69395(16) 0.0136(5) Uani d . 1.000 . .
    C C6 0.12277(17) 0.08334(16) 0.50897(16) 0.0133(5) Uani d . 1.000 . .
    C C7 -0.25117(17) 0.51484(17) 0.50902(15) 0.0130(5) Uani d . 1.000 . .
    C C8 -0.32791(18) 0.47066(19) 0.44910(17) 0.0195(6) Uani d . 1.000 . .
    C C9 -0.41163(19) 0.5526(2) 0.37663(18) 0.0236(7) Uani d . 1.000 . .
    C C10 -0.41555(19) 0.6745(2) 0.36704(17) 0.0233(6) Uani d . 1.000 . .
    C C11 -0.33584(19) 0.70857(18) 0.43081(17) 0.0215(6) Uani d . 1.000 . .
    C C12 -0.19442(17) 0.43318(16) 0.70828(16) 0.0136(5) Uani d . 1.000 . .
    C C13 -0.10072(18) 0.45271(17) 0.77047(16) 0.0156(5) Uani d . 1.000 . .
    C C14 -0.13402(19) 0.45589(19) 0.87735(17) 0.0209(6) Uani d . 1.000 . .
    C C15 -0.25851(19) 0.44010(19) 0.91663(17) 0.0205(6) Uani d . 1.000 . .
    C C16 -0.34422(19) 0.42104(18) 0.84769(17) 0.0190(6) Uani d . 1.000 . .
    C C17 0.35980(17) -0.12526(17) 0.73935(15) 0.0137(5) Uani d . 1.000 . .
    C C18 0.46274(18) -0.06784(18) 0.67347(17) 0.0177(6) Uani d . 1.000 . .
    C C19 0.55494(19) -0.14012(19) 0.64387(18) 0.0220(6) Uani d . 1.000 . .
    C C20 0.54238(19) -0.26591(19) 0.68373(18) 0.0221(6) Uani d . 1.000 . .
    C C21 0.43729(19) -0.31484(18) 0.75083(18) 0.0212(6) Uani d . 1.000 . .
    C C22 0.25133(18) -0.07091(16) 0.89261(16) 0.0141(5) Uani d . 1.000 . .
    C C23 0.13735(18) -0.09643(17) 0.95411(16) 0.0158(5) Uani d . 1.000 . .
    C C24 0.13640(18) -0.11568(18) 1.06925(17) 0.0180(6) Uani d . 1.000 . .
    C C25 0.24749(19) -0.11014(17) 1.11841(17) 0.0184(6) Uani d . 1.000 . .
    C C26 0.35607(19) -0.08504(18) 1.04889(17) 0.0200(6) Uani d . 1.000 . .
    S S1 0.32151(5) 0.27219(5) 0.92748(4) 0.0209(2) Uani d . 1.000 . .
    O O2 0.32255(14) 0.41053(13) 0.88182(13) 0.0255(4) Uani d . 1.000 . .
    C C27 0.1615(2) 0.2350(2) 0.9319(2) 0.0311(7) Uani d . 1.000 . .
    C C28 0.3406(2) 0.2251(2) 1.07765(18) 0.0294(7) Uani d . 1.000 . .
    O O3 0.13761(14) 0.59490(15) 0.83566(12) 0.0225(5) Uani d . 1.000 . .
    O O4 0.71369(19) 0.14203(16) 0.57023(18) 0.0421(6) Uani d . 1.000 . .
    H H1N -0.041(2) 0.314(2) 0.286(2) 0.023(6) Uiso d . 1.000 . .
    H H8 -0.32310 0.38630 0.45760 0.0230 Uiso c R 1.000 . .
    H H9 -0.46580 0.52570 0.33390 0.0280 Uiso c R 1.000 . .
    H H10 -0.47200 0.73300 0.31750 0.0280 Uiso c R 1.000 . .
    H H11 -0.33960 0.79230 0.42440 0.0260 Uiso c R 1.000 . .
    H H13 -0.01630 0.46360 0.74070 0.0190 Uiso c R 1.000 . .
    H H14 -0.07260 0.46870 0.92320 0.0250 Uiso c R 1.000 . .
    H H15 -0.28420 0.44240 0.98960 0.0250 Uiso c R 1.000 . .
    H H16 -0.42930 0.40960 0.87530 0.0230 Uiso c R 1.000 . .
    H H18 0.46990 0.01880 0.64920 0.0210 Uiso c R 1.000 . .
    H H19 0.62600 -0.10370 0.59670 0.0260 Uiso c R 1.000 . .
    H H20 0.60490 -0.31780 0.66530 0.0260 Uiso c R 1.000 . .
    H H21 0.42940 -0.40160 0.77880 0.0250 Uiso c R 1.000 . .
    H H23 0.06260 -0.10050 0.91830 0.0190 Uiso c R 1.000 . .
    H H24 0.06010 -0.13260 1.11440 0.0220 Uiso c R 1.000 . .
    H H25 0.24920 -0.12320 1.19760 0.0220 Uiso c R 1.000 . .
    H H26 0.43250 -0.08200 1.08280 0.0240 Uiso c R 1.000 . .
    H H27A 0.11060 0.27510 0.97690 0.0470 Uiso c R 1.000 . .
    H H27B 0.15400 0.14550 0.96750 0.0470 Uiso c R 1.000 . .
    H H27C 0.13160 0.26390 0.85380 0.0470 Uiso c R 1.000 . .
    H H28A 0.42560 0.24300 1.09130 0.0440 Uiso c R 1.000 . .
    H H28B 0.32820 0.13640 1.11420 0.0440 Uiso c R 1.000 . .
    H H28C 0.27850 0.26990 1.11000 0.0440 Uiso c R 1.000 . .
    H H1O 0.180(3) 0.524(3) 0.847(3) 0.061(10) Uiso d . 1.000 . .
    H H2O 0.195(3) 0.650(3) 0.827(2) 0.048(8) Uiso d . 1.000 . .
    H H3O 0.767(3) 0.072(3) 0.603(3) 0.059(9) Uiso d . 1.000 . .
    H H4O 0.693(3) 0.141(3) 0.492(3) 0.0700 Uiso d . 1.000 . .
loop_
    _atom_site_aniso_label
    _atom_site_aniso_U_11
    _atom_site_aniso_U_22
    _atom_site_aniso_U_33
    _atom_site_aniso_U_12
    _atom_site_aniso_U_13
    _atom_site_aniso_U_23
    O1 0.0260(8) 0.0294(8) 0.0141(7) 0.0009(6) -0.0024(6) -0.0130(6)
    N1 0.0175(9) 0.0177(8) 0.0118(8) 0.0017(7) -0.0016(7) -0.0051(7)
    N2 0.0132(8) 0.0155(8) 0.0122(8) 0.0006(6) -0.0010(6) -0.0045(7)
    N3 0.0135(8) 0.0145(8) 0.0135(8) 0.0018(6) -0.0001(6) -0.0039(7)
    N4 0.0144(8) 0.0143(8) 0.0129(8) 0.0025(6) -0.0001(6) -0.0041(7)
    N5 0.0143(8) 0.0163(8) 0.0136(8) 0.0010(6) -0.0004(6) -0.0061(7)
    N6 0.0150(8) 0.0192(8) 0.0144(8) -0.0005(7) -0.0002(6) -0.0082(7)
    N7 0.0121(8) 0.0132(8) 0.0131(8) 0.0003(6) 0.0000(6) -0.0049(6)
    N8 0.0140(8) 0.0143(8) 0.0125(8) 0.0030(6) -0.0034(6) -0.0052(7)
    N9 0.0156(8) 0.0158(8) 0.0186(9) 0.0004(6) 0.0015(7) -0.0047(7)
    N10 0.0152(8) 0.0188(8) 0.0158(8) 0.0021(7) -0.0017(7) -0.0056(7)
    N11 0.0135(8) 0.0155(8) 0.0130(8) 0.0038(6) -0.0002(6) -0.0042(7)
    N12 0.0167(8) 0.0166(8) 0.0188(9) 0.0002(7) 0.0007(7) -0.0076(7)
    N13 0.0144(8) 0.0222(9) 0.0176(9) 0.0015(7) -0.0013(7) -0.0070(7)
    C1 0.0120(9) 0.0193(10) 0.0173(10) -0.0019(7) 0.0014(8) -0.0089(8)
    C2 0.0096(9) 0.0153(9) 0.0125(9) -0.0021(7) -0.0009(7) -0.0027(8)
    C3 0.0099(9) 0.0142(9) 0.0129(9) -0.0019(7) 0.0000(7) -0.0045(8)
    C4 0.0105(9) 0.0160(9) 0.0113(9) -0.0030(7) 0.0019(7) -0.0054(8)
    C5 0.0110(9) 0.0139(9) 0.0148(9) -0.0016(7) 0.0016(7) -0.0041(8)
    C6 0.0105(9) 0.0132(9) 0.0162(10) -0.0028(7) 0.0020(7) -0.0054(8)
    C7 0.0120(9) 0.0154(9) 0.0100(9) 0.0029(7) -0.0004(7) -0.0032(8)
    C8 0.0186(10) 0.0212(10) 0.0222(11) 0.0034(8) -0.0032(8) -0.0123(9)
    C9 0.0192(11) 0.0367(13) 0.0188(11) 0.0076(9) -0.0075(8) -0.0151(10)
    C10 0.0184(11) 0.0302(12) 0.0157(10) 0.0094(9) -0.0029(8) -0.0028(9)
    C11 0.0213(11) 0.0158(10) 0.0216(11) 0.0044(8) 0.0016(8) -0.0012(8)
    C12 0.0167(10) 0.0109(9) 0.0118(9) 0.0023(7) -0.0017(7) -0.0028(7)
    C13 0.0147(9) 0.0153(9) 0.0167(10) 0.0000(7) -0.0006(8) -0.0060(8)
    C14 0.0212(11) 0.0245(11) 0.0203(11) -0.0003(8) -0.0053(8) -0.0116(9)
    C15 0.0238(11) 0.0249(11) 0.0138(10) 0.0031(8) 0.0016(8) -0.0091(9)
    C16 0.0155(10) 0.0210(10) 0.0189(10) 0.0020(8) 0.0002(8) -0.0060(8)
    C17 0.0130(9) 0.0180(9) 0.0110(9) 0.0037(7) -0.0024(7) -0.0067(8)
    C18 0.0178(10) 0.0145(9) 0.0184(10) 0.0013(8) -0.0003(8) -0.0036(8)
    C19 0.0155(10) 0.0264(11) 0.0217(11) -0.0003(8) 0.0053(8) -0.0068(9)
    C20 0.0204(11) 0.0247(11) 0.0232(11) 0.0060(9) 0.0008(9) -0.0124(9)
    C21 0.0226(11) 0.0156(10) 0.0262(11) 0.0022(8) 0.0004(9) -0.0092(9)
    C22 0.0158(10) 0.0114(9) 0.0139(9) 0.0029(7) -0.0016(7) -0.0036(8)
    C23 0.0135(9) 0.0152(9) 0.0161(10) 0.0006(7) -0.0025(8) -0.0027(8)
    C24 0.0163(10) 0.0180(10) 0.0164(10) -0.0010(8) 0.0029(8) -0.0028(8)
    C25 0.0247(11) 0.0168(10) 0.0126(9) 0.0009(8) -0.0023(8) -0.0040(8)
    C26 0.0177(10) 0.0246(11) 0.0184(10) 0.0018(8) -0.0043(8) -0.0085(9)
    S1 0.0203(3) 0.0196(3) 0.0227(3) 0.0011(2) -0.0009(2) -0.0080(2)
    O2 0.0246(8) 0.0193(7) 0.0296(8) -0.0029(6) 0.0004(6) -0.0054(7)
    C27 0.0256(12) 0.0258(12) 0.0402(14) -0.0063(9) -0.0084(10) -0.0083(10)
    C28 0.0347(13) 0.0281(12) 0.0238(12) -0.0006(10) -0.0074(10) -0.0068(10)
    O3 0.0202(8) 0.0246(8) 0.0217(8) -0.0014(7) -0.0065(6) -0.0065(7)
    O4 0.0475(11) 0.0263(9) 0.0543(12) 0.0029(8) 0.0038(9) -0.0183(9)
_geom_special_details
;
 Bond distances, angles etc. have been calculated using the
 rounded fractional coordinates. All su's are estimated
 from the variances of the (full) variance-covariance matrix.
 The cell esds are taken into account in the estimation of
 distances, angles and torsion angles
;
loop_
    _geom_bond_atom_site_label_1
    _geom_bond_atom_site_label_2
    _geom_bond_site_symmetry_1
    _geom_bond_site_symmetry_2
    _geom_bond_distance
    _geom_bond_publ_flag
    S1 O2 . . 1.5037(17) no
    S1 C27 . . 1.776(2) no
    S1 C28 . . 1.781(2) no
    O1 C1 . . 1.213(2) no
    O3 H2O . . 0.89(3) no
    O3 H1O . . 0.89(4) no
    O4 H4O . . 1.02(3) no
    O4 H3O . . 0.94(4) no
    N1 C1 . . 1.405(3) no
    N1 C2 . . 1.341(2) no
    N2 C2 . . 1.304(3) no
    N2 C3 . . 1.357(2) no
    N3 C3 . . 1.336(2) no
    N3 C4 . . 1.324(3) no
    N4 C4 . . 1.319(2) no
    N4 C5 . . 1.349(3) no
    N5 C6 . . 1.328(2) no
    N5 C5 . . 1.345(2) no
    N6 C1 . . 1.371(2) no
    N6 C6 . . 1.313(2) no
    N7 C6 . . 1.410(3) no
    N7 C2 . . 1.375(2) no
    N7 C4 . . 1.401(2) no
    N8 C3 . . 1.357(3) no
    N8 C12 . . 1.442(2) no
    N8 C7 . . 1.437(2) no
    N9 C11 . . 1.343(3) no
    N9 C7 . . 1.331(3) no
    N10 C16 . . 1.338(3) no
    N10 C12 . . 1.326(2) no
    N11 C5 . . 1.355(2) no
    N11 C17 . . 1.443(3) no
    N11 C22 . . 1.436(2) no
    N12 C21 . . 1.345(3) no
    N12 C17 . . 1.326(3) no
    N13 C26 . . 1.337(3) no
    N13 C22 . . 1.328(3) no
    N1 H1N . . 0.87(2) no
    C7 C8 . . 1.382(3) no
    C8 C9 . . 1.379(3) no
    C9 C10 . . 1.382(3) no
    C10 C11 . . 1.370(3) no
    C12 C13 . . 1.382(3) no
    C13 C14 . . 1.381(3) no
    C14 C15 . . 1.385(3) no
    C15 C16 . . 1.376(3) no
    C17 C18 . . 1.380(3) no
    C18 C19 . . 1.381(3) no
    C19 C20 . . 1.379(3) no
    C20 C21 . . 1.377(3) no
    C22 C23 . . 1.386(3) no
    C23 C24 . . 1.379(3) no
    C24 C25 . . 1.383(3) no
    C25 C26 . . 1.384(3) no
    C8 H8 . . 0.9500 no
    C9 H9 . . 0.9500 no
    C10 H10 . . 0.9500 no
    C11 H11 . . 0.9500 no
    C13 H13 . . 0.9500 no
    C14 H14 . . 0.9500 no
    C15 H15 . . 0.9500 no
    C16 H16 . . 0.9500 no
    C18 H18 . . 0.9500 no
    C19 H19 . . 0.9500 no
    C20 H20 . . 0.9500 no
    C21 H21 . . 0.9500 no
    C23 H23 . . 0.9500 no
    C24 H24 . . 0.9500 no
    C25 H25 . . 0.9500 no
    C26 H26 . . 0.9500 no
    C27 H27A . . 0.9800 no
    C27 H27B . . 0.9800 no
    C27 H27C . . 0.9800 no
    C28 H28B . . 0.9800 no
    C28 H28C . . 0.9800 no
    C28 H28A . . 0.9800 no
loop_
    _geom_angle_atom_site_label_1
    _geom_angle_atom_site_label_2
    _geom_angle_atom_site_label_3
    _geom_angle_site_symmetry_1
    _geom_angle_site_symmetry_2
    _geom_angle_site_symmetry_3
    _geom_angle
    _geom_angle_publ_flag
    C27 S1 C28 . . . 98.35(11) no
    O2 S1 C27 . . . 105.83(10) no
    O2 S1 C28 . . . 105.64(10) no
    H1O O3 H2O . . . 106(3) no
    H3O O4 H4O . . . 105(3) no
    C1 N1 C2 . . . 123.79(17) no
    C2 N2 C3 . . . 114.65(16) no
    C3 N3 C4 . . . 116.84(16) no
    C4 N4 C5 . . . 115.90(16) no
    C5 N5 C6 . . . 117.09(17) no
    C1 N6 C6 . . . 120.25(18) no
    C2 N7 C6 . . . 120.51(16) no
    C4 N7 C6 . . . 120.49(16) no
    C2 N7 C4 . . . 118.86(17) no
    C7 N8 C12 . . . 115.08(15) no
    C3 N8 C12 . . . 121.72(15) no
    C3 N8 C7 . . . 122.29(15) no
    C7 N9 C11 . . . 116.01(17) no
    C12 N10 C16 . . . 116.68(17) no
    C5 N11 C17 . . . 119.34(15) no
    C17 N11 C22 . . . 116.41(15) no
    C5 N11 C22 . . . 124.25(16) no
    C17 N12 C21 . . . 116.81(17) no
    C22 N13 C26 . . . 116.40(17) no
    C1 N1 H1N . . . 118.0(16) no
    C2 N1 H1N . . . 118.0(16) no
    O1 C1 N1 . . . 118.93(18) no
    N1 C1 N6 . . . 117.56(17) no
    O1 C1 N6 . . . 123.51(19) no
    N1 C2 N2 . . . 121.13(17) no
    N2 C2 N7 . . . 122.59(17) no
    N1 C2 N7 . . . 116.28(18) no
    N2 C3 N8 . . . 115.78(16) no
    N2 C3 N3 . . . 127.18(17) no
    N3 C3 N8 . . . 117.03(16) no
    N3 C4 N7 . . . 119.27(16) no
    N3 C4 N4 . . . 120.57(17) no
    N4 C4 N7 . . . 120.16(18) no
    N5 C5 N11 . . . 115.28(17) no
    N4 C5 N5 . . . 127.81(17) no
    N4 C5 N11 . . . 116.88(17) no
    N5 C6 N6 . . . 120.51(18) no
    N6 C6 N7 . . . 121.08(17) no
    N5 C6 N7 . . . 118.40(17) no
    N8 C7 N9 . . . 113.94(16) no
    N8 C7 C8 . . . 121.48(19) no
    N9 C7 C8 . . . 124.35(18) no
    C7 C8 C9 . . . 118.0(2) no
    C8 C9 C10 . . . 119.0(2) no
    C9 C10 C11 . . . 118.2(2) no
    N9 C11 C10 . . . 124.3(2) no
    N8 C12 N10 . . . 113.72(16) no
    N10 C12 C13 . . . 124.58(18) no
    N8 C12 C13 . . . 121.64(16) no
    C12 C13 C14 . . . 117.71(18) no
    C13 C14 C15 . . . 118.91(19) no
    C14 C15 C16 . . . 118.59(19) no
    N10 C16 C15 . . . 123.52(19) no
    N11 C17 N12 . . . 115.10(16) no
    N11 C17 C18 . . . 120.63(18) no
    N12 C17 C18 . . . 124.24(19) no
    C17 C18 C19 . . . 118.0(2) no
    C18 C19 C20 . . . 119.03(19) no
    C19 C20 C21 . . . 118.7(2) no
    N12 C21 C20 . . . 123.2(2) no
    N11 C22 N13 . . . 114.59(16) no
    N13 C22 C23 . . . 124.67(18) no
    N11 C22 C23 . . . 120.67(17) no
    C22 C23 C24 . . . 117.56(18) no
    C23 C24 C25 . . . 119.44(18) no
    C24 C25 C26 . . . 118.03(18) no
    N13 C26 C25 . . . 123.90(19) no
    C7 C8 H8 . . . 121.00 no
    C9 C8 H8 . . . 121.00 no
    C10 C9 H9 . . . 120.00 no
    C8 C9 H9 . . . 120.00 no
    C11 C10 H10 . . . 121.00 no
    C9 C10 H10 . . . 121.00 no
    C10 C11 H11 . . . 118.00 no
    N9 C11 H11 . . . 118.00 no
    C12 C13 H13 . . . 121.00 no
    C14 C13 H13 . . . 121.00 no
    C13 C14 H14 . . . 121.00 no
    C15 C14 H14 . . . 121.00 no
    C16 C15 H15 . . . 121.00 no
    C14 C15 H15 . . . 121.00 no
    N10 C16 H16 . . . 118.00 no
    C15 C16 H16 . . . 118.00 no
    C19 C18 H18 . . . 121.00 no
    C17 C18 H18 . . . 121.00 no
    C20 C19 H19 . . . 121.00 no
    C18 C19 H19 . . . 120.00 no
    C19 C20 H20 . . . 121.00 no
    C21 C20 H20 . . . 121.00 no
    C20 C21 H21 . . . 118.00 no
    N12 C21 H21 . . . 118.00 no
    C24 C23 H23 . . . 121.00 no
    C22 C23 H23 . . . 121.00 no
    C23 C24 H24 . . . 120.00 no
    C25 C24 H24 . . . 120.00 no
    C24 C25 H25 . . . 121.00 no
    C26 C25 H25 . . . 121.00 no
    N13 C26 H26 . . . 118.00 no
    C25 C26 H26 . . . 118.00 no
    S1 C27 H27B . . . 109.00 no
    S1 C27 H27A . . . 109.00 no
    H27A C27 H27C . . . 109.00 no
    S1 C27 H27C . . . 109.00 no
    H27A C27 H27B . . . 109.00 no
    H27B C27 H27C . . . 110.00 no
    S1 C28 H28B . . . 109.00 no
    S1 C28 H28C . . . 109.00 no
    H28A C28 H28C . . . 110.00 no
    H28B C28 H28C . . . 109.00 no
    H28A C28 H28B . . . 109.00 no
    S1 C28 H28A . . . 109.00 no
loop_
    _geom_torsion_atom_site_label_1
    _geom_torsion_atom_site_label_2
    _geom_torsion_atom_site_label_3
    _geom_torsion_atom_site_label_4
    _geom_torsion_site_symmetry_1
    _geom_torsion_site_symmetry_2
    _geom_torsion_site_symmetry_3
    _geom_torsion_site_symmetry_4
    _geom_torsion
    _geom_torsion_publ_flag
    C2 N1 C1 O1 . . . . 173.18(18) no
    C2 N1 C1 N6 . . . . -6.7(3) no
    C1 N1 C2 N2 . . . . -176.25(18) no
    C1 N1 C2 N7 . . . . 3.6(3) no
    C3 N2 C2 N1 . . . . 174.44(17) no
    C3 N2 C2 N7 . . . . -5.4(3) no
    C2 N2 C3 N3 . . . . 8.6(3) no
    C2 N2 C3 N8 . . . . -172.50(16) no
    C4 N3 C3 N2 . . . . -4.2(3) no
    C4 N3 C3 N8 . . . . 176.88(17) no
    C3 N3 C4 N4 . . . . 175.98(17) no
    C3 N3 C4 N7 . . . . -3.3(3) no
    C5 N4 C4 N3 . . . . -178.38(17) no
    C5 N4 C4 N7 . . . . 0.9(3) no
    C4 N4 C5 N5 . . . . -4.1(3) no
    C4 N4 C5 N11 . . . . 173.60(17) no
    C6 N5 C5 N4 . . . . 3.6(3) no
    C6 N5 C5 N11 . . . . -174.08(17) no
    C5 N5 C6 N6 . . . . -179.95(17) no
    C5 N5 C6 N7 . . . . 0.0(3) no
    C6 N6 C1 O1 . . . . -177.26(19) no
    C6 N6 C1 N1 . . . . 2.6(3) no
    C1 N6 C6 N5 . . . . -176.04(17) no
    C1 N6 C6 N7 . . . . 4.0(3) no
    C4 N7 C2 N1 . . . . 178.92(16) no
    C4 N7 C2 N2 . . . . -1.3(3) no
    C6 N7 C2 N1 . . . . 3.2(3) no
    C6 N7 C2 N2 . . . . -176.95(17) no
    C2 N7 C4 N3 . . . . 5.9(3) no
    C2 N7 C4 N4 . . . . -173.37(17) no
    C6 N7 C4 N3 . . . . -178.42(17) no
    C6 N7 C4 N4 . . . . 2.3(3) no
    C2 N7 C6 N5 . . . . 172.85(17) no
    C2 N7 C6 N6 . . . . -7.2(3) no
    C4 N7 C6 N5 . . . . -2.8(3) no
    C4 N7 C6 N6 . . . . 177.17(17) no
    C7 N8 C3 N2 . . . . 10.0(3) no
    C7 N8 C3 N3 . . . . -171.03(17) no
    C12 N8 C3 N2 . . . . 178.50(16) no
    C12 N8 C3 N3 . . . . -2.5(3) no
    C3 N8 C7 N9 . . . . -134.91(18) no
    C3 N8 C7 C8 . . . . 50.4(3) no
    C12 N8 C7 N9 . . . . 55.8(2) no
    C12 N8 C7 C8 . . . . -118.8(2) no
    C3 N8 C12 N10 . . . . -119.0(2) no
    C3 N8 C12 C13 . . . . 63.7(3) no
    C7 N8 C12 N10 . . . . 50.3(2) no
    C7 N8 C12 C13 . . . . -127.0(2) no
    C11 N9 C7 N8 . . . . -174.33(16) no
    C11 N9 C7 C8 . . . . 0.1(3) no
    C7 N9 C11 C10 . . . . -0.5(3) no
    C16 N10 C12 N8 . . . . -177.59(18) no
    C16 N10 C12 C13 . . . . -0.4(3) no
    C12 N10 C16 C15 . . . . 0.5(3) no
    C17 N11 C5 N4 . . . . -166.75(17) no
    C17 N11 C5 N5 . . . . 11.2(3) no
    C22 N11 C5 N4 . . . . 14.3(3) no
    C22 N11 C5 N5 . . . . -167.75(17) no
    C5 N11 C17 N12 . . . . -110.5(2) no
    C5 N11 C17 C18 . . . . 71.5(2) no
    C22 N11 C17 N12 . . . . 68.6(2) no
    C22 N11 C17 C18 . . . . -109.5(2) no
    C5 N11 C22 N13 . . . . -133.6(2) no
    C5 N11 C22 C23 . . . . 49.4(3) no
    C17 N11 C22 N13 . . . . 47.4(2) no
    C17 N11 C22 C23 . . . . -129.6(2) no
    C21 N12 C17 N11 . . . . -178.55(16) no
    C21 N12 C17 C18 . . . . -0.6(3) no
    C17 N12 C21 C20 . . . . -0.7(3) no
    C26 N13 C22 N11 . . . . -176.98(18) no
    C26 N13 C22 C23 . . . . 0.0(3) no
    C22 N13 C26 C25 . . . . -0.6(3) no
    N8 C7 C8 C9 . . . . 174.24(17) no
    N9 C7 C8 C9 . . . . 0.2(3) no
    C7 C8 C9 C10 . . . . -0.1(3) no
    C8 C9 C10 C11 . . . . -0.3(3) no
    C9 C10 C11 N9 . . . . 0.6(3) no
    N8 C12 C13 C14 . . . . 177.29(19) no
    N10 C12 C13 C14 . . . . 0.3(3) no
    C12 C13 C14 C15 . . . . -0.3(3) no
    C13 C14 C15 C16 . . . . 0.4(3) no
    C14 C15 C16 N10 . . . . -0.5(3) no
    N11 C17 C18 C19 . . . . 179.74(17) no
    N12 C17 C18 C19 . . . . 1.9(3) no
    C17 C18 C19 C20 . . . . -1.9(3) no
    C18 C19 C20 C21 . . . . 0.7(3) no
    C19 C20 C21 N12 . . . . 0.7(3) no
    N11 C22 C23 C24 . . . . 177.43(19) no
    N13 C22 C23 C24 . . . . 0.7(3) no
    C22 C23 C24 C25 . . . . -0.7(3) no
    C23 C24 C25 C26 . . . . 0.1(3) no
    C24 C25 C26 N13 . . . . 0.6(3) no
loop_
    _geom_hbond_atom_site_label_D
    _geom_hbond_atom_site_label_H
    _geom_hbond_atom_site_label_A
    _geom_hbond_site_symmetry_A
    _geom_hbond_distance_DH
    _geom_hbond_distance_HA
    _geom_hbond_distance_DA
    _geom_hbond_angle_DHA
    _geom_hbond_publ_flag
    N1 H1N O3 2_566 0.87(2) 1.84(2) 2.706(2) 169(2) yes
    O3 H1O O2 . 0.89(4) 1.92(3) 2.755(2) 157(3) yes
    O3 H2O N12 1_565 0.89(3) 1.99(3) 2.859(2) 165(3) yes
    O4 H3O N6 2_656 0.94(4) 2.04(4) 2.904(3) 151(3) yes
    O4 H4O N5 2_656 1.02(3) 2.55(4) 3.206(3) 122(2) yes
    C9 H9 N10 2_466 0.95 2.55 3.313(3) 137 yes
    C21 H21 O2 1_545 0.95 2.41 3.291(3) 154 yes
    C23 H23 O1 2_556 0.95 2.55 3.426(2) 153 yes
    C27 H27B Cg2 . 0.98 2.76 3.647(3) 150 yes
    C28 H28A Cg1 2_657 0.98 2.73 3.463(2) 132 yes
_iucr_refine_instructions_details
;
TITL ansc113_0m in P-1
CELL 0.71073  10.6534  11.6791  12.5591  68.488  86.537  86.693
ZERR    2.00   0.0002   0.0002   0.0002   0.001   0.001   0.001
LATT 1
SFAC C  H  N  O  S
UNIT 56  54  26  8  2
L.S. 8
BOND
BOND $H
FMAP 2
PLAN 20
OMIT -1 52
OMIT 1 0 0
OMIT 0 0 1
OMIT 0 1 1
OMIT 0 1 0
ACTA
MPLA 13 C1 N1 C2 N2 C3 N3 C4 N4 C5 N5 C6 N6 N7
MPLA 6 C7 > C11 N9
MPLA 13 C1 N1 C2 N2 C3 N3 C4 N4 C5 N5 C6 N6 N7
MPLA 6 C12 > C16 N10
MPLA 13 C1 N1 C2 N2 C3 N3 C4 N4 C5 N5 C6 N6 N7
MPLA 6 C17 > C21 N12
MPLA 13 C1 N1 C2 N2 C3 N3 C4 N4 C5 N5 C6 N6 N7
MPLA 6 C22 > C26 N13
HTAB O3 O2
HTAB O3 S1
HTAB C14 O3
EQIV $1 -x,-y+1,-z+1
HTAB N1 O3_$1
EQIV $2 x,y+1,z
HTAB O3 N12_$2
EQIV $3 -x+1, -y, -z+1
HTAB O4 N6_$3
HTAB O4 N5_$3
EQIV $4 -1-x, 1-y, 1-z
HTAB C9 N10_$4
EQIV $5 -x, -y, 1-z
HTAB C23 O1_$5
EQIV $6 x, -1+y,z
HTAB C21 O2_$6
EQIV $7 -1+x,y,z
HTAB C16 O2_$7
EQIV $8 -x,1-y,2-z
HTAB C15 O3_$8
EQIV $9 -x,-y,2-z
HTAB C24 N3_$9
EQIV $10 1-x,-y,1-z
HTAB C19 N6_$10
CONF
SIZE 0.210 0.250 0.260
TEMP -173.000
WGHT    0.070400    0.349100
FVAR       0.14817
MOLE 1
O1    4    0.057857    0.154903    0.225480    11.00000    0.02598    0.02939 =
         0.01407   -0.01304   -0.00237    0.00089
N1    3   -0.000526    0.258976    0.341656    11.00000    0.01751    0.01768 =
         0.01184   -0.00513   -0.00162    0.00166
H1N   2   -0.041171    0.313775    0.286110    11.00000    0.02302
N2    3   -0.077311    0.357878    0.461858    11.00000    0.01318    0.01552 =
         0.01219   -0.00447   -0.00104    0.00064
N3    3   -0.031579    0.267353    0.662014    11.00000    0.01349    0.01449 =
         0.01353   -0.00391   -0.00010    0.00176
N4    3    0.108155    0.101675    0.723974    11.00000    0.01439    0.01430 =
         0.01293   -0.00412   -0.00007    0.00254
N5    3    0.189998    0.004710    0.592465    11.00000    0.01427    0.01635 =
         0.01356   -0.00607   -0.00036    0.00100
N6    3    0.125938    0.074448    0.407634    11.00000    0.01498    0.01918 =
         0.01443   -0.00822   -0.00016   -0.00055
N7    3    0.048262    0.176007    0.532039    11.00000    0.01208    0.01324 =
         0.01305   -0.00492    0.00001    0.00025
N8    3   -0.169643    0.433670    0.593945    11.00000    0.01399    0.01431 =
         0.01251   -0.00519   -0.00339    0.00299
N9    3   -0.252784    0.631472    0.501738    11.00000    0.01561    0.01580 =
         0.01859   -0.00472    0.00154    0.00038
N10   3   -0.314132    0.417772    0.743853    11.00000    0.01521    0.01878 =
         0.01581   -0.00560   -0.00173    0.00206
N11   3    0.260553   -0.054849    0.773495    11.00000    0.01347    0.01549 =
         0.01299   -0.00420   -0.00024    0.00385
N12   3    0.345232   -0.245851    0.778738    11.00000    0.01669    0.01660 =
         0.01879   -0.00763    0.00067    0.00015
N13   3    0.359744   -0.064820    0.936863    11.00000    0.01440    0.02219 =
         0.01765   -0.00701   -0.00125    0.00149
C1    1    0.062453    0.160251    0.319837    11.00000    0.01200    0.01926 =
         0.01728   -0.00887    0.00136   -0.00188
C2    1   -0.012015    0.267479    0.445409    11.00000    0.00957    0.01533 =
         0.01251   -0.00268   -0.00091   -0.00212
C3    1   -0.090010    0.348845    0.572749    11.00000    0.00989    0.01417 =
         0.01293   -0.00455    0.00004   -0.00191
C4    1    0.041406    0.181139    0.641962    11.00000    0.01046    0.01601 =
         0.01126   -0.00538    0.00188   -0.00305
C5    1    0.181827    0.019585    0.693947    11.00000    0.01098    0.01389 =
         0.01476   -0.00412    0.00156   -0.00159
C6    1    0.122773    0.083344    0.508971    11.00000    0.01051    0.01319 =
         0.01617   -0.00543    0.00203   -0.00279
C7    1   -0.251173    0.514835    0.509025    11.00000    0.01199    0.01544 =
         0.01002   -0.00321   -0.00040    0.00288
C8    1   -0.327911    0.470656    0.449098    11.00000    0.01856    0.02118 =
         0.02218   -0.01229   -0.00317    0.00339
AFIX  43
H8    2   -0.323124    0.386298    0.457582    11.00000   -1.20000
AFIX   0
C9    1   -0.411627    0.552587    0.376634    11.00000    0.01921    0.03672 =
         0.01876   -0.01514   -0.00748    0.00761
AFIX  43
H9    2   -0.465841    0.525671    0.333905    11.00000   -1.20000
AFIX   0
C10   1   -0.415549    0.674467    0.367043    11.00000    0.01837    0.03023 =
         0.01571   -0.00285   -0.00288    0.00938
AFIX  43
H10   2   -0.472034    0.733039    0.317530    11.00000   -1.20000
AFIX   0
C11   1   -0.335844    0.708567    0.430812    11.00000    0.02131    0.01579 =
         0.02159   -0.00115    0.00164    0.00437
AFIX  43
H11   2   -0.339587    0.792288    0.424430    11.00000   -1.20000
AFIX   0
C12   1   -0.194416    0.433180    0.708284    11.00000    0.01672    0.01086 =
         0.01175   -0.00285   -0.00166    0.00226
C13   1   -0.100717    0.452707    0.770473    11.00000    0.01471    0.01527 =
         0.01668   -0.00605   -0.00055   -0.00005
AFIX  43
H13   2   -0.016291    0.463568    0.740717    11.00000   -1.20000
AFIX   0
C14   1   -0.134022    0.455891    0.877349    11.00000    0.02122    0.02450 =
         0.02026   -0.01164   -0.00527   -0.00032
AFIX  43
H14   2   -0.072566    0.468700    0.923190    11.00000   -1.20000
AFIX   0
C15   1   -0.258511    0.440103    0.916630    11.00000    0.02377    0.02487 =
         0.01378   -0.00906    0.00165    0.00312
AFIX  43
H15   2   -0.284168    0.442386    0.989618    11.00000   -1.20000
AFIX   0
C16   1   -0.344221    0.421042    0.847691    11.00000    0.01553    0.02096 =
         0.01892   -0.00600    0.00015    0.00200
AFIX  43
H16   2   -0.429338    0.409589    0.875319    11.00000   -1.20000
AFIX   0
C17   1    0.359800   -0.125259    0.739346    11.00000    0.01305    0.01797 =
         0.01099   -0.00666   -0.00237    0.00367
C18   1    0.462738   -0.067839    0.673470    11.00000    0.01778    0.01450 =
         0.01840   -0.00359   -0.00026    0.00128
AFIX  43
H18   2    0.469924    0.018795    0.649229    11.00000   -1.20000
AFIX   0
C19   1    0.554938   -0.140122    0.643874    11.00000    0.01555    0.02641 =
         0.02174   -0.00678    0.00534   -0.00034
AFIX  43
H19   2    0.625997   -0.103744    0.596744    11.00000   -1.20000
AFIX   0
C20   1    0.542377   -0.265909    0.683728    11.00000    0.02041    0.02470 =
         0.02321   -0.01243    0.00081    0.00598
AFIX  43
H20   2    0.604948   -0.317758    0.665269    11.00000   -1.20000
AFIX   0
C21   1    0.437290   -0.314840    0.750828    11.00000    0.02265    0.01556 =
         0.02620   -0.00923    0.00044    0.00217
AFIX  43
H21   2    0.429450   -0.401610    0.778774    11.00000   -1.20000
AFIX   0
C22   1    0.251327   -0.070911    0.892614    11.00000    0.01579    0.01140 =
         0.01388   -0.00359   -0.00157    0.00293
C23   1    0.137352   -0.096433    0.954113    11.00000    0.01352    0.01522 =
         0.01609   -0.00271   -0.00248    0.00064
AFIX  43
H23   2    0.062596   -0.100522    0.918282    11.00000   -1.20000
AFIX   0
C24   1    0.136404   -0.115684    1.069250    11.00000    0.01627    0.01797 =
         0.01637   -0.00284    0.00291   -0.00098
AFIX  43
H24   2    0.060083   -0.132610    1.114413    11.00000   -1.20000
AFIX   0
C25   1    0.247486   -0.110142    1.118410    11.00000    0.02472    0.01681 =
         0.01255   -0.00397   -0.00229    0.00091
AFIX  43
H25   2    0.249223   -0.123179    1.197557    11.00000   -1.20000
AFIX   0
C26   1    0.356069   -0.085040    1.048885    11.00000    0.01769    0.02458 =
         0.01839   -0.00851   -0.00433    0.00182
AFIX  43
H26   2    0.432536   -0.081997    1.082786    11.00000   -1.20000
AFIX   0
MOLE 2
S1    5    0.321510    0.272189    0.927476    11.00000    0.02031    0.01959 =
         0.02274   -0.00802   -0.00091    0.00109
O2    4    0.322550    0.410533    0.881818    11.00000    0.02460    0.01933 =
         0.02963   -0.00541    0.00036   -0.00290
C27   1    0.161480    0.235002    0.931923    11.00000    0.02556    0.02579 =
         0.04021   -0.00833   -0.00841   -0.00635
AFIX 137
H27A  2    0.110565    0.275065    0.976936    11.00000   -1.50000
H27B  2    0.154020    0.145545    0.967470    11.00000   -1.50000
H27C  2    0.131554    0.263878    0.853816    11.00000   -1.50000
AFIX   0
C28   1    0.340584    0.225095    1.077647    11.00000    0.03469    0.02810 =
         0.02383   -0.00685   -0.00744   -0.00061
AFIX 137
H28A  2    0.425576    0.243048    1.091322    11.00000   -1.50000
H28B  2    0.328154    0.136430    1.114181    11.00000   -1.50000
H28C  2    0.278516    0.269899    1.110050    11.00000   -1.50000
AFIX   0
MOLE 3
O3    4    0.137606    0.594898    0.835659    11.00000    0.02017    0.02462 =
         0.02171   -0.00647   -0.00654   -0.00144
H2O   2    0.195487    0.649977    0.827136    11.00000    0.04787
H1O   2    0.179623    0.523504    0.846840    11.00000    0.06131
O4    4    0.713694    0.142030    0.570225    11.00000    0.04747    0.02631 =
         0.05427   -0.01828    0.00376    0.00286
H3O   2    0.767375    0.071654    0.602713    11.00000    0.05862
H4O   2    0.692929    0.141330    0.492146    11.00000   -1.20000
HKLF 4
REM  ansc113_0m in P-1
REM R1 =  0.0393 for   4333 Fo > 4sig(Fo)  and  0.0591 for all   5662 data
REM    436 parameters refined using      0 restraints
END
WGHT      0.0506      0.5099
REM Highest difference peak  0.518,  deepest hole -0.439,  1-sigma level  0.052
Q1    1   0.2272  0.3243  0.9682  11.00000  0.05    0.52
Q2    1   0.3196  0.2489  1.0159  11.00000  0.05    0.29
Q3    1   0.3122 -0.0810  0.7566  11.00000  0.05    0.24
Q4    1  -0.1467  0.3843  0.5864  11.00000  0.05    0.24
Q5    1   0.0858  0.1359  0.5255  11.00000  0.05    0.24
Q6    1   0.3912 -0.0967  0.6728  11.00000  0.05    0.23
Q7    1  -0.1793  0.4312  0.6486  11.00000  0.05    0.23
Q8    1   0.2333  0.4033  0.8576  11.00000  0.05    0.23
Q9    1   0.1113  0.1824  0.2564  11.00000  0.05    0.22
Q10   1   0.1188  0.0439  0.7220  11.00000  0.05    0.22
Q11   1   0.0204  0.1977  0.3389  11.00000  0.05    0.22
Q12   1  -0.2644  0.5177  0.4510  11.00000  0.05    0.22
Q13   1   0.2449  0.0044  0.7279  11.00000  0.05    0.22
Q14   1   0.2618 -0.0402  0.5733  11.00000  0.05    0.21
Q15   1   0.2961 -0.0588  1.0664  11.00000  0.05    0.21
Q16   1  -0.1390  0.4170  0.7441  11.00000  0.05    0.21
Q17   1  -0.0961  0.2814  0.6239  11.00000  0.05    0.21
Q18   1  -0.0119  0.1945  0.4998  11.00000  0.05    0.21
Q19   1   0.3159 -0.0927  0.9206  11.00000  0.05    0.20
Q20   1   0.1893  0.0116  0.6350  11.00000  0.05    0.20
;
