# Supplementary material for: 5,8-Bis[bis­(pyridin-2-yl)amino]-1,3,4,6,7,9,9b-hepta­aza­phenalen-2(1H)-one dimethyl sulfoxide monosolvate dihydrate
Source: Acta Crystallogr Sect E Struct Rep Online. 2014 Mar 19;70(Pt 4):o456–7. doi: 10.1107/S1600536814005698 (PMC3998556; doi:10.1107/S1600536814005698)
Supplement: Supplementary file 2 [file e-70-0o456-Isup2.hkl]

#
# h,k,l, Fc-squared, Fo-squared, sigma(Fo-squared) and status flag
#
data_I
_shelx_title ' ansc113_0m in P-1'
_shelx_refln_list_code          4
_shelx_F_calc_maximum      210.52
_exptl_crystal_F_000       668.00
_reflns_d_resolution_high  0.8108
 
loop_
 _symmetry_equiv_pos_as_xyz
 'x, y, z'
 '-x, -y, -z'
 
_cell_length_a    10.6534
_cell_length_b    11.6791
_cell_length_c    12.5591
_cell_angle_alpha  68.488
_cell_angle_beta   86.537
_cell_angle_gamma  86.693
 
_shelx_F_squared_multiplier     1.000
 
loop_
 _refln_index_h
 _refln_index_k
 _refln_index_l
 _refln_F_squared_calc
 _refln_F_squared_meas
 _refln_F_squared_sigma
 _refln_observed_status
   2   0   0     2579.36     2771.02     34.96 o
   3   0   0     3862.26     3630.71     41.43 o
   4   0   0     2024.41     2029.62     30.57 o
   5   0   0     1806.69     1864.78     29.52 o
   6   0   0      738.17      696.97     19.20 o
   7   0   0       92.68       88.41      8.35 o
   8   0   0       90.04       84.50      9.48 o
   9   0   0      691.93      682.30     17.81 o
  10   0   0     1092.55     1061.92     22.38 o
  11   0   0       16.62        4.01      7.99 o
  12   0   0      239.83      224.43     16.90 o
  13   0   0      171.47      176.09     19.63 o
 -13   1   0       21.83       17.37     12.69 o
 -12   1   0     1705.77     1730.47     42.47 o
 -11   1   0       31.17       16.75      8.59 o
 -10   1   0        1.37        4.52      7.45 o
  -9   1   0      712.15      719.47     17.86 o
  -8   1   0      199.67      196.97      9.57 o
  -7   1   0      187.40      175.59      9.04 o
  -6   1   0      121.08      118.88      8.11 o
  -5   1   0      164.04      198.84      8.60 o
  -4   1   0      285.30      253.17      8.62 o
  -3   1   0        0.64        1.25      2.58 o
  -2   1   0        1.07        3.86      1.99 o
  -1   1   0      406.71      392.32      4.26 o
   1   1   0      540.70      522.06      6.46 o
   2   1   0     1291.41     1249.99     14.96 o
   3   1   0     2226.94     2205.99     30.62 o
   4   1   0       96.11       74.38      7.40 o
   5   1   0        3.86        0.81      4.34 o
   6   1   0        6.46        6.86      6.38 o
   7   1   0     1130.88     1070.89     19.95 o
   8   1   0      377.25      389.06     23.08 o
   9   1   0       31.82       25.36      8.85 o
  10   1   0      763.35      802.17     19.55 o
  11   1   0      249.56      261.63     15.93 o
  12   1   0       47.77       52.94     11.14 o
  13   1   0      164.43      141.75     18.70 o
 -12   2   0        0.92       11.50      9.46 o
 -11   2   0      296.22      323.94     16.76 o
 -10   2   0       13.48        7.15      8.03 o
  -9   2   0      809.49      863.25     19.85 o
  -8   2   0      505.54      479.38     14.29 o
  -7   2   0      394.44      441.14     12.87 o
  -6   2   0      325.76      335.37     10.34 o
  -5   2   0        4.39        1.62      3.46 o
  -4   2   0       46.41       41.73      3.85 o
  -3   2   0        0.67        4.23      2.61 o
  -2   2   0      883.72      904.31     10.85 o
  -1   2   0       46.79       77.46      2.77 o
   0   2   0      117.70      144.59      3.13 o
   1   2   0        8.83        7.00      2.16 o
   2   2   0    44319.44    44177.89    466.15 o
   3   2   0    31322.51    31429.36    327.36 o
   4   2   0     1360.14     1565.76     25.21 o
   5   2   0       82.20       96.07      6.88 o
   6   2   0      629.14      530.68     20.18 o
   7   2   0      279.23      279.75     20.31 o
   8   2   0      618.71      605.65     18.35 o
   9   2   0       59.05       37.09     10.90 o
  10   2   0        0.34       -0.51      5.98 o
  11   2   0       21.05       13.99     12.29 o
  12   2   0       40.98       29.70     10.30 o
  13   2   0       13.98       21.73     12.71 o
 -12   3   0      446.47      436.88     38.31 o
 -11   3   0      934.55      905.55     26.46 o
 -10   3   0      634.01      635.15     28.33 o
  -9   3   0        7.39        9.66      7.92 o
  -8   3   0       66.11       80.82      8.49 o
  -7   3   0      251.76      267.52     10.90 o
  -6   3   0      550.27      535.92     12.24 o
  -5   3   0     1812.67     1855.02     24.56 o
  -4   3   0      122.82       90.92      4.85 o
  -3   3   0        0.66        4.76      3.04 o
  -2   3   0      271.91      237.37      5.93 o
  -1   3   0    23103.33    22406.99    183.46 o
   0   3   0      652.57      571.85      9.36 o
   1   3   0     7901.26     7543.99     68.90 o
   2   3   0     1074.31     1115.41     15.64 o
   3   3   0     1258.27     1240.30     18.98 o
   4   3   0      158.56      155.75      7.74 o
   5   3   0      217.69      230.77     14.66 o
   6   3   0       95.94      103.77      8.50 o
   7   3   0      417.10      452.45     18.80 o
   8   3   0      236.17      265.43     16.53 o
   9   3   0      511.60      507.82     18.44 o
  10   3   0       87.93      102.77     14.86 o
  11   3   0       42.21       61.90     10.63 o
  12   3   0       16.07        8.26     10.41 o
 -12   4   0      160.79      161.70     18.58 o
 -11   4   0      214.52      217.25     15.30 o
 -10   4   0      652.09      659.03     22.08 o
  -9   4   0       23.93       22.38      8.34 o
  -8   4   0      342.70      355.79     17.13 o
  -7   4   0        8.02       18.82      6.69 o
  -6   4   0      199.15      219.79     10.01 o
  -5   4   0      669.74      694.23     15.41 o
  -4   4   0      124.91      130.16      6.69 o
  -3   4   0        0.05       -1.71      3.42 o
  -2   4   0      379.07      471.62      8.65 o
  -1   4   0       49.03       49.73      5.96 o
   0   4   0      407.24      434.83      8.00 o
   1   4   0     1763.34     1832.48     21.13 o
   2   4   0      289.34      326.67      6.90 o
   3   4   0     1713.90     1803.88     26.02 o
   4   4   0     1566.89     1717.63     25.99 o
   5   4   0     8332.38     8365.44    103.44 o
   6   4   0     6978.41     6806.84     90.07 o
   7   4   0       16.75       17.50      4.20 o
   8   4   0       34.48       28.05      5.41 o
   9   4   0      802.27      800.88     19.01 o
  10   4   0        2.55        5.03      7.70 o
  11   4   0       67.78       56.72     14.01 o
  12   4   0      156.18      178.16     17.36 o
 -11   5   0       59.46       44.52     11.21 o
 -10   5   0      100.03       91.38     11.45 o
  -9   5   0     2277.45     2271.72     42.99 o
  -8   5   0     1204.81     1194.29     28.31 o
  -7   5   0      283.71      309.93     14.61 o
  -6   5   0      187.03      175.17     11.29 o
  -5   5   0      103.77      107.93      7.47 o
  -4   5   0        8.24        1.16      4.29 o
  -3   5   0      169.69      157.86      8.07 o
  -2   5   0      382.17      388.39      9.36 o
  -1   5   0        0.05        1.16      3.89 o
   0   5   0     1367.91     1401.17     18.43 o
   1   5   0     1065.13     1224.60     16.95 o
   2   5   0        8.99       15.93      3.15 o
   3   5   0       13.17       16.15      4.49 o
   4   5   0      210.13      221.09      9.47 o
   5   5   0     1724.95     1746.90     31.71 o
   6   5   0     1479.75     1406.07     37.67 o
   7   5   0      124.79      126.92     11.43 o
   8   5   0      360.92      337.37     15.79 o
   9   5   0        1.55        1.79      7.68 o
  10   5   0        2.83        0.48      7.91 o
  11   5   0       15.35       13.70     12.34 o
  12   5   0      118.67      137.54     17.65 o
 -11   6   0       57.92       91.15     15.76 o
 -10   6   0       28.28       25.01     15.19 o
  -9   6   0      280.23      295.83     16.18 o
  -8   6   0      126.69      154.72     14.53 o
  -7   6   0      263.55      262.62     17.88 o
  -6   6   0     1399.71     1410.51     26.64 o
  -5   6   0       65.80       55.69      8.01 o
  -4   6   0      343.00      323.21     11.87 o
  -3   6   0      815.30      807.74     17.41 o
  -2   6   0     3133.48     3081.16     41.28 o
  -1   6   0      818.54      819.24     21.20 o
   0   6   0     4752.00     4757.07     59.49 o
   1   6   0        5.47        5.56      4.57 o
   2   6   0       12.27       15.08      3.88 o
   3   6   0        1.62        3.15      2.91 o
   4   6   0     1222.75     1256.97     23.13 o
   5   6   0      613.24      626.57     28.66 o
   6   6   0     2872.83     2830.82     48.32 o
   7   6   0      427.37      410.09     17.31 o
   8   6   0     1924.61     1784.58     36.66 o
   9   6   0     1982.02     1860.26     39.64 o
  10   6   0       11.31       12.63      9.00 o
  11   6   0        0.24        1.68     10.84 o
 -10   7   0       96.78      128.34     14.46 o
  -9   7   0      225.61      244.75     15.94 o
  -8   7   0      278.21      310.07     18.47 o
  -7   7   0      121.02      111.45     11.45 o
  -6   7   0     3870.72     3906.61     54.14 o
  -5   7   0      215.78      210.54     11.78 o
  -4   7   0       15.24       19.37      7.38 o
  -3   7   0      993.72      927.47     20.39 o
  -2   7   0        6.68        8.55      7.15 o
  -1   7   0       12.95       13.90      6.72 o
   0   7   0     1482.30     1448.04     30.92 o
   1   7   0        0.21        6.34      5.60 o
   2   7   0      155.50      139.72      7.17 o
   3   7   0       53.21       34.99      6.08 o
   4   7   0       12.64       14.13      6.51 o
   5   7   0        7.17       -1.61      6.63 o
   6   7   0        9.06       14.64      8.86 o
   7   7   0        2.85        4.67      8.21 o
   8   7   0     2732.44     2688.97     49.27 o
   9   7   0      115.32      131.60     14.46 o
  10   7   0       98.46       79.56     12.47 o
  11   7   0       19.56        2.26     11.53 o
 -10   8   0        3.31       -4.85      9.69 o
  -9   8   0        3.19        4.70      9.25 o
  -8   8   0      251.61      256.08     16.02 o
  -7   8   0      378.65      428.56     18.80 o
  -6   8   0      244.76      268.29     18.04 o
  -5   8   0        0.02        5.79      7.59 o
  -4   8   0      815.92      802.63     20.52 o
  -3   8   0      385.49      405.88     22.21 o
  -2   8   0       69.86       68.90     12.29 o
  -1   8   0      546.47      510.93     17.97 o
   0   8   0        0.04       -2.92      5.84 o
   1   8   0       88.57       86.44      8.61 o
   2   8   0        1.10       -2.38      4.77 o
   3   8   0       15.13       17.69      4.53 o
   4   8   0      158.34      144.23     10.74 o
   5   8   0        2.86       -3.50      7.00 o
   6   8   0       60.30       69.03     10.46 o
   7   8   0      380.37      369.24     15.66 o
   8   8   0      352.32      371.19     18.35 o
   9   8   0      291.74      253.26     16.93 o
  10   8   0       59.08       28.87     12.57 o
  -9   9   0        2.43        9.38      9.88 o
  -8   9   0       30.32       17.67     10.06 o
  -7   9   0      104.54       92.05     13.26 o
  -6   9   0       78.12       80.68     10.31 o
  -5   9   0      315.75      321.84     16.72 o
  -4   9   0     2744.60     2659.50     47.65 o
  -3   9   0     2437.13     2394.58     43.97 o
  -2   9   0      358.60      365.69     16.78 o
  -1   9   0       94.15      102.18     14.92 o
   0   9   0       67.67       68.42      8.85 o
   1   9   0       61.12       81.30      9.64 o
   2   9   0        5.53        1.84      5.23 o
   3   9   0      476.08      478.76     18.40 o
   4   9   0       10.10       20.64      7.84 o
   5   9   0       22.40       21.10     11.69 o
   6   9   0       23.28       23.54      8.08 o
   7   9   0       41.66       32.72      9.21 o
   8   9   0        6.36        0.43      9.56 o
   9   9   0       21.49       12.54      8.82 o
  10   9   0      415.06      375.10     19.43 o
  -8  10   0       28.27       51.34     11.56 o
  -7  10   0        6.50       11.89      9.54 o
  -6  10   0      295.35      321.74     18.23 o
  -5  10   0        8.15       20.34      9.58 o
  -4  10   0      620.33      601.87     22.13 o
  -3  10   0       45.52       59.60     10.67 o
  -2  10   0      154.31      120.26     13.21 o
  -1  10   0      597.56      563.79     20.59 o
   0  10   0      314.93      303.98     16.27 o
   1  10   0      201.43      182.23      9.68 o
   2  10   0       57.49       41.32      6.50 o
   3  10   0      172.87      162.65     11.78 o
   4  10   0       12.79       15.15      7.90 o
   5  10   0        0.07        3.59     10.33 o
   6  10   0        4.30       16.75      9.39 o
   7  10   0       42.77       43.88     10.01 o
   8  10   0        9.44        9.99      8.56 o
   9  10   0       40.92       51.87     11.16 o
  -7  11   0        0.00       27.27     30.48 o
  -6  11   0       65.10       75.23     12.69 o
  -5  11   0       31.13       22.70     10.68 o
  -4  11   0        0.01        0.29      8.64 o
  -3  11   0      127.75       97.00     12.83 o
  -2  11   0        3.76        2.16      9.86 o
  -1  11   0     1617.00     1500.16     35.29 o
   0  11   0      564.88      535.75     20.71 o
   1  11   0       89.32      110.80      9.14 o
   2  11   0      253.34      267.94     11.74 o
   3  11   0      263.81      248.83     14.16 o
   4  11   0        0.39       -3.13      7.72 o
   5  11   0       17.11       19.99      8.27 o
   6  11   0       17.62       12.58      8.80 o
   7  11   0       34.53       37.60     10.19 o
  -5  12   0        6.12       -7.21     18.48 o
  -4  12   0        3.82       -1.34     11.72 o
  -3  12   0       11.22       12.34      9.98 o
  -2  12   0      184.18      207.60     16.22 o
  -1  12   0      160.38      231.70     13.62 o
   0  12   0      345.10      352.23     15.72 o
   1  12   0       20.69       25.29      8.04 o
   2  12   0      658.71      603.75     30.77 o
   3  12   0       41.11       47.37      9.66 o
   4  12   0       40.05       43.53     12.36 o
   5  12   0       13.71       21.83      9.40 o
   6  12   0      197.12      269.67     16.75 o
  -2  13   0      216.83      210.20     16.10 o
  -1  13   0       25.73       30.49     10.00 o
   0  13   0       53.31       49.36     10.57 o
   1  13   0      179.37      183.72     19.36 o
   2  13   0      149.10      155.13     15.10 o
   3  13   0      239.36      243.54     17.50 o
  -1 -13   1      171.87      213.79     21.15 o
   0 -13   1       23.57       35.84     16.96 o
  -5 -12   1        7.07       14.43      9.49 o
  -4 -12   1        1.90       -4.31      8.62 o
  -3 -12   1       46.42       50.52     12.33 o
  -2 -12   1       42.85       28.93      9.77 o
  -1 -12   1      383.73      416.61     24.13 o
   0 -12   1     1123.75     1129.67     44.57 o
   1 -12   1      166.77      176.39     15.93 o
   2 -12   1        3.57       -4.57      9.14 o
   3 -12   1      216.38      248.63     20.45 o
   4 -12   1        0.58       11.68     10.54 o
  -7 -11   1        0.03        2.77      8.85 o
  -6 -11   1        4.16       -3.84      7.68 o
  -5 -11   1        1.62        3.36     11.55 o
  -4 -11   1      289.22      297.52     19.76 o
  -3 -11   1       12.32        9.81      8.50 o
  -2 -11   1        3.46       19.22      8.67 o
  -1 -11   1      225.25      246.82     14.54 o
   0 -11   1      422.31      418.38     19.86 o
   1 -11   1      656.62      729.00     25.13 o
   2 -11   1      852.65      867.68     38.26 o
   3 -11   1        1.51        2.10      9.25 o
   4 -11   1       36.48       51.48     15.65 o
   5 -11   1       36.11       54.30     12.08 o
   6 -11   1       78.34      106.91     14.79 o
  -8 -10   1       11.57       18.57      9.10 o
  -7 -10   1       61.22       65.81     10.29 o
  -6 -10   1       11.93       18.86      9.22 o
  -5 -10   1       79.00       80.55     10.63 o
  -4 -10   1        5.14        8.42      7.85 o
  -3 -10   1        8.91       20.50      7.91 o
  -2 -10   1      166.42      143.54      9.33 o
  -1 -10   1      126.26      123.74     11.06 o
   0 -10   1       12.44       11.20      8.87 o
   1 -10   1      235.28      214.27     14.67 o
   2 -10   1     2119.88     2011.11     41.43 o
   3 -10   1      649.31      648.27     22.83 o
   4 -10   1       74.94       70.07     12.05 o
   5 -10   1        0.03       -4.47      8.94 o
   6 -10   1        4.48       10.72      9.41 o
   7 -10   1       14.94       21.98     10.43 o
  -9  -9   1       22.04       25.03      9.62 o
  -8  -9   1       52.55       57.87     11.16 o
  -7  -9   1       22.39       19.57      8.93 o
  -6  -9   1       13.60        8.19      8.04 o
  -5  -9   1       44.88       45.06      9.26 o
  -4  -9   1        7.30        7.29      7.93 o
  -3  -9   1       92.42       88.04      8.91 o
  -2  -9   1       26.50       30.46      8.41 o
  -1  -9   1       45.00       52.10      8.61 o
   0  -9   1      239.47      220.26     12.43 o
   1  -9   1      140.19      145.95     12.72 o
   2  -9   1      218.52      212.43     14.39 o
   3  -9   1     2365.50     2277.11     43.35 o
   4  -9   1      619.90      669.10     30.50 o
   5  -9   1       16.93       12.32      7.79 o
   6  -9   1      102.15       99.12     16.47 o
   7  -9   1        6.33        7.15      8.99 o
   8  -9   1      125.67      152.73     15.11 o
   9  -9   1        0.82       -4.79      9.59 o
 -10  -8   1      197.87      212.29     16.72 o
  -9  -8   1       15.08       11.06      8.41 o
  -8  -8   1       14.09       -3.62      7.23 o
  -7  -8   1      104.71      121.63     11.14 o
  -6  -8   1       29.34       27.51      8.11 o
  -5  -8   1     1113.32     1138.26     27.83 o
  -4  -8   1      964.83      910.08     22.52 o
  -3  -8   1      164.80      146.70      8.52 o
  -2  -8   1      473.05      511.31     16.69 o
  -1  -8   1       97.01      102.99      9.34 o
   0  -8   1        7.91       19.90      7.22 o
   1  -8   1     2174.16     2056.64     49.64 o
   2  -8   1     1007.60      960.14     25.23 o
   3  -8   1     1567.52     1509.92     29.40 o
   4  -8   1      101.22       90.46      9.87 o
   5  -8   1     1529.50     1611.23     31.24 o
   6  -8   1      282.74      302.27     14.48 o
   7  -8   1       67.33       68.29     11.10 o
   8  -8   1        1.88        7.15     13.28 o
   9  -8   1       20.57       20.42     10.01 o
 -11  -7   1      460.36      463.05     27.44 o
 -10  -7   1       26.72       32.25     10.65 o
  -9  -7   1       86.95       73.10     12.03 o
  -8  -7   1       27.02       30.54      9.74 o
  -7  -7   1      252.20      239.06     12.93 o
  -6  -7   1       99.43       98.81      9.99 o
  -5  -7   1      138.80      142.42     10.68 o
  -4  -7   1      306.31      311.65     13.11 o
  -3  -7   1      147.52      149.59     12.52 o
  -2  -7   1      306.38      346.88     12.99 o
  -1  -7   1      486.36      518.31     15.04 o
   0  -7   1        0.04        4.88      6.06 o
   1  -7   1      267.79      264.37     13.31 o
   2  -7   1       99.97       94.32      8.94 o
   3  -7   1       28.16       35.96      7.71 o
   4  -7   1      119.71      118.29      9.93 o
   5  -7   1     5358.75     5405.40     73.40 o
   6  -7   1      922.41      916.63     22.31 o
   7  -7   1      318.19      308.72     15.90 o
   8  -7   1      156.93      176.62     14.26 o
   9  -7   1      114.93      125.80     13.93 o
  10  -7   1       11.00       13.49     10.29 o
 -11  -6   1        0.46       -5.09     10.18 o
 -10  -6   1      403.11      404.07     19.23 o
  -9  -6   1      109.85       97.93     11.65 o
  -8  -6   1      472.92      438.88     18.65 o
  -7  -6   1      565.98      545.33     19.92 o
  -6  -6   1       55.57       62.00     12.29 o
  -5  -6   1       21.50        6.28      7.34 o
  -4  -6   1     1319.23     1198.99     23.31 o
  -3  -6   1     1357.60     1386.16     22.10 o
  -2  -6   1        0.07       -2.46      4.93 o
  -1  -6   1      663.07      683.43     19.24 o
   0  -6   1     1000.20     1051.72     19.89 o
   1  -6   1       87.68       95.37     10.50 o
   2  -6   1      407.63      374.79     12.37 o
   3  -6   1      168.04      192.66     10.21 o
   4  -6   1      882.95      830.42     19.33 o
   5  -6   1       30.96       33.95      8.01 o
   6  -6   1        0.66        8.12      8.49 o
   7  -6   1      186.60      183.55     14.13 o
   8  -6   1      480.88      498.89     19.66 o
   9  -6   1        2.65       13.18      9.10 o
  10  -6   1      258.50      222.73     23.54 o
  11  -6   1        0.02        5.13      9.70 o
 -12  -5   1      117.30      166.90     32.58 o
 -11  -5   1       31.86       37.98     17.86 o
 -10  -5   1       84.67       78.16     18.55 o
  -9  -5   1      156.51      155.85     12.71 o
  -8  -5   1      136.40      141.62     12.19 o
  -7  -5   1      183.34      190.19     22.36 o
  -6  -5   1      191.34      175.11     14.00 o
  -5  -5   1       61.17       58.29      8.41 o
  -4  -5   1      603.47      636.47     15.54 o
  -3  -5   1      416.79      467.39     12.70 o
  -2  -5   1       85.41       84.48      6.62 o
  -1  -5   1      253.84      281.60      8.29 o
   0  -5   1      788.35      747.09     17.64 o
   1  -5   1     1272.31     1329.63     20.26 o
   2  -5   1      566.02      552.53     12.55 o
   3  -5   1        0.47        4.14      5.79 o
   4  -5   1        8.88       16.64      5.92 o
   5  -5   1       24.48       26.70      7.06 o
   6  -5   1       45.20       43.49     10.58 o
   7  -5   1     2543.96     2569.32     44.99 o
   8  -5   1     2411.49     2387.21     61.27 o
   9  -5   1      392.09      384.67     17.61 o
  10  -5   1      100.01      117.66     12.73 o
  11  -5   1      100.10       89.23     13.28 o
 -12  -4   1       75.52      100.11     16.39 o
 -11  -4   1      138.72      113.08     17.15 o
 -10  -4   1        6.09       -3.70      7.40 o
  -9  -4   1      312.05      320.70     27.69 o
  -8  -4   1      184.61      153.95     11.94 o
  -7  -4   1      276.93      258.52     13.53 o
  -6  -4   1      710.24      744.37     17.57 o
  -5  -4   1     4002.66     4123.77     52.43 o
  -4  -4   1      417.68      444.63     12.46 o
  -3  -4   1      139.53      133.99      6.50 o
  -2  -4   1      538.92      535.98     11.23 o
  -1  -4   1      385.34      373.20      8.44 o
   0  -4   1     2662.54     2609.96     28.46 o
   1  -4   1      521.38      608.00     12.17 o
   2  -4   1      508.23      546.46     13.82 o
   3  -4   1        0.34        8.80      3.97 o
   4  -4   1      440.66      446.34     13.76 o
   5  -4   1       14.49       26.90      6.21 o
   6  -4   1        4.43       13.46      7.25 o
   7  -4   1      619.29      574.73     18.98 o
   8  -4   1       74.08       86.71     10.66 o
   9  -4   1      285.90      266.53     17.55 o
  10  -4   1        2.74        9.32      8.89 o
  11  -4   1        7.85        0.03      8.46 o
  12  -4   1       53.64       65.25     11.88 o
 -12  -3   1      183.47      185.93     15.39 o
 -11  -3   1      180.95      198.94     18.12 o
 -10  -3   1        1.51       -2.49      4.98 o
  -9  -3   1      336.84      318.39     11.56 o
  -8  -3   1        2.56        3.79      7.64 o
  -7  -3   1      395.51      429.35     11.66 o
  -6  -3   1      108.92      126.66      6.32 o
  -5  -3   1     1671.96     1672.10     21.80 o
  -4  -3   1      949.65     1003.06     19.65 o
  -3  -3   1      790.27      717.95     13.79 o
  -2  -3   1       81.79      114.62      5.32 o
  -1  -3   1       29.01       25.26      3.68 o
   0  -3   1     2165.18     2239.61     24.23 o
   1  -3   1     1945.10     1802.24     20.60 o
   2  -3   1       20.09       27.95      3.67 o
   3  -3   1      231.06      207.09      8.97 o
   4  -3   1       38.86       59.81      5.02 o
   5  -3   1      533.12      567.49     12.48 o
   6  -3   1       15.77        4.12      5.40 o
   7  -3   1      790.47      756.74     18.16 o
   8  -3   1       53.18       48.47     14.53 o
   9  -3   1     2508.04     2407.50     44.08 o
  10  -3   1     1882.77     1810.37     46.09 o
  11  -3   1      566.95      607.16     22.93 o
  12  -3   1      198.40      185.21     15.49 o
 -12  -2   1       19.82       20.24     10.05 o
 -11  -2   1       19.74       13.98      6.69 o
 -10  -2   1       28.39       30.60      7.89 o
  -9  -2   1       23.49       30.41      6.20 o
  -8  -2   1       76.90       84.34      7.46 o
  -7  -2   1        3.90        3.12      4.46 o
  -6  -2   1       87.91       88.53      5.85 o
  -5  -2   1     1498.80     1648.84     23.42 o
  -4  -2   1     3167.34     3251.26     40.03 o
  -3  -2   1    12650.18    12817.74    123.67 o
  -2  -2   1     6389.69     6139.21     61.52 o
  -1  -2   1     2530.18     2474.45     22.12 o
   0  -2   1     4893.59     5150.40     39.94 o
   1  -2   1     1896.03     1984.11     19.77 o
   2  -2   1       68.90       62.24      4.01 o
   3  -2   1      192.46      220.68      6.56 o
   4  -2   1      810.13      754.54     13.05 o
   5  -2   1     2046.31     2138.33     32.86 o
   6  -2   1      233.17      233.41      8.63 o
   7  -2   1      585.58      616.16     15.81 o
   8  -2   1      497.78      472.88     14.92 o
   9  -2   1        0.92       -2.39      6.69 o
  10  -2   1      909.90      941.45     26.25 o
  11  -2   1      183.58      201.18     16.44 o
  12  -2   1        2.59       -4.26      8.52 o
 -13  -1   1      174.53      178.47     19.68 o
 -12  -1   1        3.05       10.58      6.47 o
 -11  -1   1       71.40       91.05     11.15 o
 -10  -1   1      106.41      116.75      8.69 o
  -9  -1   1      416.08      380.49     17.83 o
  -8  -1   1     1117.91     1093.96     21.03 o
  -7  -1   1     1729.88     1625.58     29.20 o
  -6  -1   1      389.90      389.18     12.24 o
  -5  -1   1     2703.16     2636.03     40.30 o
  -4  -1   1      301.87      244.66      9.98 o
  -3  -1   1     2917.92     3058.23     36.58 o
  -2  -1   1      201.60      185.27      5.21 o
  -1  -1   1     5782.97     5550.80     44.05 o
   0  -1   1      563.09      527.73      6.18 o
   1  -1   1       46.30       36.58      1.91 o
   2  -1   1     1757.80     1785.58     17.79 o
   3  -1   1      627.25      614.32     11.50 o
   4  -1   1     1142.65      983.61     16.36 o
   5  -1   1        8.08       11.35      4.19 o
   6  -1   1      394.56      347.09     12.53 o
   7  -1   1      191.75      186.22     11.77 o
   8  -1   1        9.10        5.76      6.11 o
   9  -1   1      542.20      572.13     16.73 o
  10  -1   1     1386.25     1317.98     37.46 o
  11  -1   1      962.11      990.31     27.95 o
  12  -1   1      706.97      670.57     35.28 o
  13  -1   1     1185.46     1226.20     53.47 o
 -13   0   1        8.03       -0.67      8.91 o
 -12   0   1        7.45       14.91      9.05 o
 -11   0   1       82.04       91.77     11.97 o
 -10   0   1      423.59      394.17     16.56 o
  -9   0   1       43.53       42.79      8.94 o
  -8   0   1      177.13      161.55      8.50 o
  -7   0   1       35.34       24.26      5.98 o
  -6   0   1     1214.57     1145.23     18.99 o
  -5   0   1       13.75        8.26      4.39 o
  -4   0   1      744.81      681.26     13.32 o
  -3   0   1      182.50      210.34      9.48 o
  -2   0   1      772.63      742.12      7.83 o
  -1   0   1     6672.29     6347.58     79.81 o
   1   0   1      752.18      712.31      7.60 o
   2   0   1    14248.33    14378.31    125.08 o
   3   0   1      246.14      225.85      9.29 o
   4   0   1     4377.31     4478.48     66.71 o
   5   0   1     2577.26     2528.43     37.87 o
   6   0   1      785.75      794.19     18.64 o
   7   0   1        1.88        4.35      6.06 o
   8   0   1       97.78      120.65     10.33 o
   9   0   1      143.19      151.66     13.21 o
  10   0   1       61.92       69.49     10.52 o
  11   0   1      330.30      343.87     24.72 o
  12   0   1       32.69       38.62     10.36 o
  13   0   1      160.33      170.62     19.71 o
 -12   1   1        5.71       -5.60     11.19 o
 -11   1   1      146.98      154.38     13.87 o
 -10   1   1      311.56      297.30     14.73 o
  -9   1   1     1262.80     1229.41     24.10 o
  -8   1   1       60.74       50.02      6.20 o
  -7   1   1      305.26      279.06      9.67 o
  -6   1   1      286.01      249.61      8.80 o
  -5   1   1       29.78       27.17      4.08 o
  -4   1   1     1079.57      980.57     14.72 o
  -3   1   1      555.08      579.45      8.94 o
  -2   1   1     8939.13     8721.02     69.19 o
  -1   1   1     2371.97     2462.35     19.36 o
   1   1   1     2567.74     2477.74     24.48 o
   2   1   1      519.81      614.65     12.36 o
   3   1   1      410.95      415.19     10.69 o
   4   1   1     1843.72     1789.94     31.99 o
   5   1   1      135.37      115.44      8.85 o
   6   1   1       11.04        3.27      5.63 o
   7   1   1     1237.41     1144.10     26.74 o
   8   1   1        2.23       10.73      7.32 o
   9   1   1      465.90      427.97     14.64 o
  10   1   1       54.27       55.69      9.33 o
  11   1   1       51.66       58.52      8.37 o
  12   1   1     1592.47     1679.28     38.81 o
  13   1   1       45.94       32.49     11.11 o
 -12   2   1      139.91      152.89     17.57 o
 -11   2   1       13.55        2.12      8.61 o
 -10   2   1       25.92       19.00      8.09 o
  -9   2   1      163.83      155.83     11.47 o
  -8   2   1     1452.93     1503.90     25.30 o
  -7   2   1       43.79       54.90      6.90 o
  -6   2   1     1019.75      952.32     21.22 o
  -5   2   1        1.88       -2.00      4.01 o
  -4   2   1      412.78      371.72      7.36 o
  -3   2   1     2092.33     2008.78     19.59 o
  -2   2   1       21.19       16.11      2.46 o
  -1   2   1      828.34      681.65      7.68 o
   0   2   1     4972.77     4910.40     38.84 o
   1   2   1     6918.10     6891.16     60.89 o
   2   2   1    14240.73    14387.44    135.66 o
   3   2   1     2519.63     2627.30     32.06 o
   4   2   1     1603.82     1672.24     33.95 o
   5   2   1      915.21      875.67     19.86 o
   6   2   1      168.46      147.40      8.72 o
   7   2   1      571.98      579.99     16.86 o
   8   2   1      883.41      810.83     21.38 o
   9   2   1        4.17        2.21      7.26 o
  10   2   1      114.04      110.39      9.31 o
  11   2   1       67.30       80.41      9.24 o
  12   2   1      180.97      187.08     14.87 o
  13   2   1       41.16       20.38     13.84 o
 -12   3   1        0.09        7.40     14.20 o
 -11   3   1      168.17      161.35     13.15 o
 -10   3   1       53.62       50.75     10.11 o
  -9   3   1       54.63       55.60      8.96 o
  -8   3   1      444.96      436.58     13.60 o
  -7   3   1      111.17      135.98      8.18 o
  -6   3   1     1074.48     1177.52     18.17 o
  -5   3   1        0.54        2.83      4.39 o
  -4   3   1       53.62       72.80      4.17 o
  -3   3   1      638.21      702.94      9.74 o
  -2   3   1     1566.61     1657.25     17.02 o
  -1   3   1    26254.44    25961.05    212.48 o
   0   3   1      713.21      713.39      8.95 o
   1   3   1    11947.66    11808.65     97.51 o
   2   3   1      158.97      185.38      6.97 o
   3   3   1     3990.61     4010.36     48.96 o
   4   3   1       35.16       18.17      4.92 o
   5   3   1       58.39       60.05      6.48 o
   6   3   1       13.39        2.49      5.58 o
   7   3   1       73.62       76.79     10.72 o
   8   3   1       59.84       56.49      9.18 o
   9   3   1      895.02      878.68     23.74 o
  10   3   1      617.05      628.37     18.33 o
  11   3   1      199.76      218.72     12.63 o
  12   3   1       13.95       33.82     13.41 o
 -12   4   1        0.05       12.71     12.16 o
 -11   4   1        7.14        3.53     12.00 o
 -10   4   1       92.32       85.73     10.76 o
  -9   4   1        0.05       -3.41      6.83 o
  -8   4   1      191.90      197.58     10.51 o
  -7   4   1      614.10      658.12     15.11 o
  -6   4   1      263.33      288.72      9.48 o
  -5   4   1       34.71       51.94      4.72 o
  -4   4   1      237.48      232.58     10.03 o
  -3   4   1     1706.21     1779.43     19.48 o
  -2   4   1      915.58     1070.24     13.17 o
  -1   4   1     2877.22     2826.96     29.13 o
   0   4   1     2135.74     2249.77     23.84 o
   1   4   1     4422.63     4580.06     45.57 o
   2   4   1      304.82      304.70      8.74 o
   3   4   1      381.27      457.81      9.78 o
   4   4   1     1253.81     1287.14     19.07 o
   5   4   1     4901.14     4992.23     58.35 o
   6   4   1      247.92      262.53     11.99 o
   7   4   1       25.40       25.30      8.09 o
   8   4   1      666.65      588.90     19.39 o
   9   4   1      104.28       91.34     10.92 o
  10   4   1        1.03       -0.06      8.16 o
  11   4   1      383.14      429.65     19.11 o
  12   4   1       59.18       81.07     19.22 o
 -12   5   1       13.71       30.70     19.17 o
 -11   5   1      104.49       97.87     15.37 o
 -10   5   1      522.55      542.34     20.66 o
  -9   5   1       13.89        0.66      7.75 o
  -8   5   1      390.15      396.82     16.17 o
  -7   5   1     1023.13      996.36     20.77 o
  -6   5   1       62.06       65.85      6.68 o
  -5   5   1       93.71       94.32      6.19 o
  -4   5   1      155.67      185.74      7.00 o
  -3   5   1        1.30        1.67      3.42 o
  -2   5   1      427.02      388.03      8.84 o
  -1   5   1        5.54        0.91      3.23 o
   0   5   1      308.75      309.53      8.91 o
   1   5   1        4.70        3.80      3.05 o
   2   5   1     2392.88     2352.90     24.24 o
   3   5   1        5.43        0.11      2.86 o
   4   5   1     1095.20     1157.49     20.79 o
   5   5   1       22.03       24.51      6.91 o
   6   5   1        0.61        6.19      7.12 o
   7   5   1     1002.58      976.02     24.37 o
   8   5   1      126.26      110.43     11.25 o
   9   5   1      268.07      277.03     14.93 o
  10   5   1       57.54       56.44     10.67 o
  11   5   1        1.45        4.31     11.04 o
  12   5   1       50.26       64.38     27.98 o
 -11   6   1        1.27       -3.77      9.88 o
 -10   6   1       58.95       46.20     10.38 o
  -9   6   1       38.42       47.87      9.76 o
  -8   6   1      113.05      105.02     11.97 o
  -7   6   1      318.25      351.75     15.24 o
  -6   6   1      111.26      125.24      9.43 o
  -5   6   1     1128.06     1091.73     21.47 o
  -4   6   1      456.15      449.59     14.30 o
  -3   6   1       16.64       18.61      4.60 o
  -2   6   1     4807.69     4720.98     53.95 o
  -1   6   1        0.79       -1.90      3.80 o
   0   6   1     9501.74     9447.23     90.24 o
   1   6   1       89.08       68.78      4.67 o
   2   6   1     1936.14     2010.13     25.50 o
   3   6   1     2603.09     2751.07     32.82 o
   4   6   1       31.85       32.92      8.22 o
   5   6   1      933.82      916.56     34.38 o
   6   6   1      501.76      470.26     17.28 o
   7   6   1     1099.99     1090.89     27.07 o
   8   6   1      166.39      143.22     12.20 o
   9   6   1       71.62       68.64     10.74 o
  10   6   1      336.82      305.51     17.12 o
  11   6   1      500.24      527.48     22.10 o
  12   6   1       18.86       39.20     14.28 o
 -11   7   1       89.91       93.09     16.02 o
 -10   7   1       48.44       62.83     10.98 o
  -9   7   1      594.18      593.46     21.44 o
  -8   7   1       11.16       11.35      8.38 o
  -7   7   1       82.53       92.00     10.29 o
  -6   7   1      389.78      410.08     14.53 o
  -5   7   1        2.88        6.11      7.31 o
  -4   7   1      582.92      583.81     16.31 o
  -3   7   1       47.13       42.25      7.95 o
  -2   7   1      583.50      570.89     16.50 o
  -1   7   1      332.98      352.33     11.61 o
   0   7   1       76.99       95.97      7.04 o
   1   7   1       23.47       20.64      7.75 o
   2   7   1      177.78      183.20      7.46 o
   3   7   1       51.33       51.01      4.83 o
   4   7   1       21.95       27.05      6.92 o
   5   7   1     1108.65     1069.39     23.02 o
   6   7   1       58.17       56.41     10.56 o
   7   7   1      299.85      279.68     18.41 o
   8   7   1      274.33      285.22     15.70 o
   9   7   1        4.74        4.38      8.79 o
  10   7   1      215.18      237.76     20.05 o
  11   7   1       23.18       23.13     10.05 o
 -10   8   1      362.99      367.39     28.66 o
  -9   8   1      309.27      309.66     17.62 o
  -8   8   1       36.12       37.33      9.98 o
  -7   8   1      115.29      140.83     13.08 o
  -6   8   1      226.13      212.99     14.28 o
  -5   8   1      514.21      508.03     25.54 o
  -4   8   1      251.07      224.94     13.11 o
  -3   8   1        3.05       -3.73      7.46 o
  -2   8   1      990.81      950.98     23.21 o
  -1   8   1       10.76       18.21      7.96 o
   0   8   1       40.27       32.96      6.66 o
   1   8   1      652.49      628.32     14.21 o
   2   8   1       48.78       42.75      6.49 o
   3   8   1      283.23      267.52      9.25 o
   4   8   1      351.31      355.15     11.00 o
   5   8   1      873.54      817.85     20.93 o
   6   8   1     2699.98     2660.16     41.86 o
   7   8   1       86.76       88.97     12.10 o
   8   8   1     1576.89     1609.76     36.19 o
   9   8   1      248.61      219.37     21.24 o
  10   8   1      283.71      259.52     17.09 o
  11   8   1      674.08      657.51     26.05 o
  -9   9   1        3.11        2.11     14.56 o
  -8   9   1      274.91      341.66     20.17 o
  -7   9   1      273.37      270.98     13.96 o
  -6   9   1      518.48      543.48     22.64 o
  -5   9   1      269.10      275.72     15.31 o
  -4   9   1     1736.86     1713.81     35.09 o
  -3   9   1      700.50      701.05     22.01 o
  -2   9   1       92.58       90.67     10.97 o
  -1   9   1     2658.44     2568.85     44.17 o
   0   9   1       38.89       30.17      6.30 o
   1   9   1       92.90       90.33      7.57 o
   2   9   1       72.75       66.12      6.79 o
   3   9   1      674.59      681.50     17.52 o
   4   9   1      238.58      255.51     12.56 o
   5   9   1      282.92      274.02     13.15 o
   6   9   1       18.63       20.85      8.42 o
   7   9   1      374.58      339.13     15.64 o
   8   9   1      747.48      755.51     29.80 o
   9   9   1      315.25      310.25     18.48 o
  10   9   1      459.19      408.73     20.96 o
  -8  10   1        3.79       -5.10     13.36 o
  -7  10   1       45.50       39.34     12.49 o
  -6  10   1       13.73       13.93      9.54 o
  -5  10   1        0.71        9.56      8.77 o
  -4  10   1        5.59       10.07     10.58 o
  -3  10   1      727.89      776.09     23.26 o
  -2  10   1       91.14       82.66     10.91 o
  -1  10   1       31.11       34.16      9.21 o
   0  10   1      634.65      635.97     17.73 o
   1  10   1       87.99       99.90      8.02 o
   2  10   1       78.23       76.74      7.19 o
   3  10   1       27.23       31.17      5.60 o
   4  10   1       71.86       67.98      9.39 o
   5  10   1        0.83        3.56      6.92 o
   6  10   1      122.71      105.98     10.90 o
   7  10   1      425.55      453.19     18.31 o
   8  10   1       24.99       36.88      9.39 o
   9  10   1      364.27      355.14     17.86 o
  -7  11   1       57.64       86.58     14.97 o
  -6  11   1       17.50       15.68     15.09 o
  -5  11   1       78.40       99.75     22.22 o
  -4  11   1        4.07        5.19      8.97 o
  -3  11   1       87.93      109.17     12.33 o
  -2  11   1      230.44      215.80     14.76 o
  -1  11   1      288.95      343.33     14.62 o
   0  11   1        1.94        3.97      6.30 o
   1  11   1       57.48       43.33      6.94 o
   2  11   1        1.28        8.27      5.54 o
   3  11   1       30.90       43.42      8.91 o
   4  11   1       44.37       64.03     11.50 o
   5  11   1      102.45       97.76     10.85 o
   6  11   1        7.58        8.52      7.82 o
   7  11   1      202.76      187.55     15.48 o
   8  11   1       19.08        8.78     11.44 o
  -5  12   1       46.98       71.47     14.78 o
  -4  12   1       73.57       88.46     14.43 o
  -3  12   1       84.13       87.59     12.05 o
  -2  12   1      428.57      399.55     18.72 o
  -1  12   1       57.25       48.67      8.97 o
   0  12   1      825.07      809.07     22.20 o
   1  12   1      112.01      116.52     11.47 o
   2  12   1       23.30       27.73      8.53 o
   3  12   1       23.16        7.26      9.34 o
   4  12   1      271.29      269.76     15.22 o
   5  12   1       19.53       13.64      8.55 o
   6  12   1       29.16       33.50     10.35 o
  -3  13   1        5.80       35.32     12.09 o
  -2  13   1       11.39        5.22     11.97 o
  -1  13   1        0.70        6.94      8.55 o
   0  13   1        3.02        6.60      7.36 o
   1  13   1      168.23      165.62     17.46 o
   2  13   1      299.51      344.83     18.67 o
   3  13   1        3.42        1.86      8.74 o
   4  13   1       12.20       15.06      9.90 o
  -4 -12   2      428.79      460.20     20.68 o
  -3 -12   2      253.86      255.21     16.67 o
  -2 -12   2      234.86      240.46     15.93 o
  -1 -12   2       44.95       38.93     12.14 o
   0 -12   2       26.71       14.93     13.31 o
   1 -12   2      297.79      302.56     19.53 o
   2 -12   2       51.03       28.78     12.03 o
   3 -12   2      579.32      650.91     37.21 o
  -6 -11   2       14.98       23.55      9.95 o
  -5 -11   2      135.06      137.45     13.42 o
  -4 -11   2      164.38      188.01     14.28 o
  -3 -11   2       85.70       96.56     11.96 o
  -2 -11   2      247.04      225.15     14.77 o
  -1 -11   2       32.42       39.52      9.70 o
   0 -11   2      406.63      417.89     20.64 o
   1 -11   2       83.78       75.02     12.77 o
   2 -11   2      109.76      115.18     13.96 o
   3 -11   2       78.39      103.73     18.67 o
   4 -11   2       23.43        5.11      9.98 o
   5 -11   2        3.53       13.90     10.33 o
  -8 -10   2        9.65       12.88      9.36 o
  -7 -10   2        1.66       -5.51     11.02 o
  -6 -10   2       97.30       90.72     11.93 o
  -5 -10   2       63.23       51.42     10.24 o
  -4 -10   2       14.52        6.00      8.00 o
  -3 -10   2      141.62      138.97     16.17 o
  -2 -10   2       61.68       52.35      9.48 o
  -1 -10   2      104.34      104.12     11.13 o
   0 -10   2      241.00      219.71     15.57 o
   1 -10   2      255.30      266.02     16.72 o
   2 -10   2       82.82       80.10     12.16 o
   3 -10   2       59.97       57.34     14.19 o
   4 -10   2       62.87       74.28     13.53 o
   5 -10   2       64.44       77.45     12.54 o
   6 -10   2      211.42      221.61     14.88 o
   7 -10   2        0.07       -4.42      9.98 o
  -9  -9   2      409.47      423.54     19.81 o
  -8  -9   2        7.78        3.79     13.38 o
  -7  -9   2       15.17        8.33      9.39 o
  -6  -9   2      315.80      303.01     15.50 o
  -5  -9   2        0.02       -4.15      8.30 o
  -4  -9   2      132.41      137.77     11.66 o
  -3  -9   2        0.02       -3.49      6.97 o
  -2  -9   2        0.68        0.84      7.35 o
  -1  -9   2      552.35      557.44     18.16 o
   0  -9   2      288.49      294.92     14.01 o
   1  -9   2      845.53      787.84     24.38 o
   2  -9   2        8.34       16.67      9.27 o
   3  -9   2      308.09      337.25     17.56 o
   4  -9   2       11.51        7.07      7.97 o
   5  -9   2       32.45       43.71      9.71 o
   6  -9   2       56.67       65.87     10.23 o
   7  -9   2       66.76       83.56     15.65 o
   8  -9   2        0.99       -4.82      9.65 o
 -10  -8   2      256.41      230.05     21.76 o
  -9  -8   2       82.10       89.08     11.49 o
  -8  -8   2       61.74       78.95     10.83 o
  -7  -8   2        7.73        9.45      7.78 o
  -6  -8   2        4.80       11.32      7.84 o
  -5  -8   2       21.26       10.67      7.56 o
  -4  -8   2       99.65       97.82     10.24 o
  -3  -8   2     1489.92     1494.14     35.68 o
  -2  -8   2      107.04       96.16     10.18 o
  -1  -8   2       55.53       64.83      9.26 o
   0  -8   2       50.64       45.00      8.53 o
   1  -8   2      580.93      562.94     25.25 o
   2  -8   2     1435.01     1366.58     31.45 o
   3  -8   2       65.72       55.44      9.53 o
   4  -8   2     1331.12     1274.46     27.44 o
   5  -8   2       41.05       44.87      9.18 o
   6  -8   2      463.25      469.57     19.76 o
   7  -8   2      485.76      476.70     20.94 o
   8  -8   2        4.69       -0.35      9.30 o
   9  -8   2      224.11      263.00     18.04 o
 -10  -7   2       18.91        4.86     11.78 o
  -9  -7   2       42.52       67.49     11.45 o
  -8  -7   2      138.12      152.34     12.33 o
  -7  -7   2        3.13        2.30      7.29 o
  -6  -7   2      950.87      901.96     27.68 o
  -5  -7   2       48.10       44.10      8.88 o
  -4  -7   2      495.89      498.04     16.55 o
  -3  -7   2       30.82       29.53      7.71 o
  -2  -7   2       35.37       26.61      7.50 o
  -1  -7   2      105.41       89.46      8.85 o
   0  -7   2        4.52        3.83      6.43 o
   1  -7   2      717.66      681.24     20.35 o
   2  -7   2       35.06       21.10      9.08 o
   3  -7   2      698.38      656.76     18.82 o
   4  -7   2      243.36      239.56     13.01 o
   5  -7   2      744.06      732.83     20.48 o
   6  -7   2        6.29        8.91      8.05 o
   7  -7   2      555.10      572.68     21.52 o
   8  -7   2      122.85      137.98     13.67 o
   9  -7   2        7.40       19.99      9.83 o
  10  -7   2      132.83      137.54     14.97 o
 -11  -6   2       36.82       29.42     13.03 o
 -10  -6   2       24.19       38.10     12.59 o
  -9  -6   2        9.32       21.65      9.59 o
  -8  -6   2        3.00        7.56      8.93 o
  -7  -6   2      356.96      356.82     23.67 o
  -6  -6   2      106.97      101.78     10.08 o
  -5  -6   2     1343.97     1314.45     28.05 o
  -4  -6   2      417.81      390.47     13.95 o
  -3  -6   2      495.15      470.38     16.52 o
  -2  -6   2       87.42       77.23      8.54 o
  -1  -6   2      655.74      694.22     16.73 o
   0  -6   2      828.56      879.95     18.81 o
   1  -6   2      536.71      567.23     15.56 o
   2  -6   2      302.48      292.25     11.89 o
   3  -6   2        0.01        2.44      6.86 o
   4  -6   2       96.04      105.90      9.49 o
   5  -6   2      128.65      111.68     10.05 o
   6  -6   2      282.66      308.33     15.74 o
   7  -6   2      936.31      881.96     24.98 o
   8  -6   2       52.62       56.19     13.33 o
   9  -6   2      707.51      705.59     24.72 o
  10  -6   2      153.20      151.35     15.03 o
  11  -6   2       20.03       37.63     11.42 o
 -11  -5   2      380.69      376.67     23.28 o
 -10  -5   2      110.45      122.61     15.76 o
  -9  -5   2       70.53       66.73     10.39 o
  -8  -5   2        9.15       12.71      9.27 o
  -7  -5   2       95.85       93.51     11.41 o
  -6  -5   2       73.06       68.36     10.04 o
  -5  -5   2     1387.31     1412.28     29.22 o
  -4  -5   2       64.33       74.71      7.60 o
  -3  -5   2     1538.83     1579.64     26.10 o
  -2  -5   2        0.05       -2.16      5.30 o
  -1  -5   2     1094.84     1133.57     20.45 o
   0  -5   2     1312.72     1267.67     27.43 o
   1  -5   2      361.02      350.79     14.36 o
   2  -5   2     1219.82     1120.24     20.92 o
   3  -5   2      115.38      102.34      8.12 o
   4  -5   2     1022.88     1022.12     20.96 o
   5  -5   2      519.77      485.69     19.07 o
   6  -5   2     2329.12     2207.63     40.30 o
   7  -5   2      394.33      394.33     17.29 o
   8  -5   2       82.53       85.91     10.89 o
   9  -5   2      869.17      817.76     26.95 o
  10  -5   2        3.61       14.61      9.46 o
  11  -5   2      177.94      178.03     15.59 o
 -12  -4   2      441.02      465.84     26.38 o
 -11  -4   2       38.21       22.46     12.48 o
 -10  -4   2       91.85       90.47     14.37 o
  -9  -4   2        0.04       -1.63      7.80 o
  -8  -4   2       93.12       99.82     10.74 o
  -7  -4   2      217.55      197.35     12.75 o
  -6  -4   2       39.74       49.13      7.34 o
  -5  -4   2      789.41      873.24     18.52 o
  -4  -4   2      353.21      309.72     10.90 o
  -3  -4   2     1246.56     1377.94     17.90 o
  -2  -4   2       13.10       20.95      4.36 o
  -1  -4   2       30.74       24.69      4.09 o
   0  -4   2        1.58        1.71      3.14 o
   1  -4   2     1077.60     1177.36     15.65 o
   2  -4   2     1732.71     1764.42     24.52 o
   3  -4   2      240.70      259.07     12.82 o
   4  -4   2       54.45       28.47      5.84 o
   5  -4   2      313.94      308.23     15.58 o
   6  -4   2       25.55       24.44      8.21 o
   7  -4   2       35.73       25.38      9.08 o
   8  -4   2        4.68       -3.93      7.86 o
   9  -4   2      301.66      304.55     16.30 o
  10  -4   2       31.35       50.28     10.78 o
  11  -4   2      130.08      137.21     14.19 o
  12  -4   2        5.79       -4.64      9.27 o
 -12  -3   2      186.77      216.97     32.81 o
 -11  -3   2       13.73        0.07     10.50 o
 -10  -3   2      114.27      127.15     15.55 o
  -9  -3   2      343.03      345.80     15.90 o
  -8  -3   2       61.55       69.22      6.72 o
  -7  -3   2      178.58      187.95     10.73 o
  -6  -3   2      180.43      170.72      8.25 o
  -5  -3   2      205.72      170.26      6.02 o
  -4  -3   2      290.54      301.36     10.32 o
  -3  -3   2        0.39        1.43      2.66 o
  -2  -3   2       36.79       37.19      3.91 o
  -1  -3   2     2773.75     2875.28     30.42 o
   0  -3   2       86.13       67.57      4.07 o
   1  -3   2      971.88      995.61     14.35 o
   2  -3   2      499.78      469.65     10.43 o
   3  -3   2      215.93      257.50     10.80 o
   4  -3   2        8.24        8.26      4.19 o
   5  -3   2      642.60      768.08     16.89 o
   6  -3   2       49.67       70.18      8.76 o
   7  -3   2      692.17      700.51     20.39 o
   8  -3   2       25.18       30.49      9.27 o
   9  -3   2      216.01      230.15     14.34 o
  10  -3   2      894.10      857.92     30.89 o
  11  -3   2      404.13      371.90     18.89 o
  12  -3   2       52.61       51.23     11.63 o
 -12  -2   2       43.35       28.21     18.14 o
 -11  -2   2        4.74       13.59      8.38 o
 -10  -2   2       11.67       12.14      9.40 o
  -9  -2   2      105.71      112.23      8.63 o
  -8  -2   2        9.76        4.11      5.31 o
  -7  -2   2       64.36       54.27      6.23 o
  -6  -2   2      277.24      290.38      9.86 o
  -5  -2   2       88.19      103.23      5.10 o
  -4  -2   2      471.57      383.52      9.81 o
  -3  -2   2     3293.16     3279.24     32.28 o
  -2  -2   2      258.01      199.80      4.94 o
  -1  -2   2     2910.77     2951.65     26.34 o
   0  -2   2       27.13       25.05      3.14 o
   1  -2   2     5566.68     5521.81     48.88 o
   2  -2   2        3.23       10.82      3.35 o
   3  -2   2     2201.03     2261.37     27.30 o
   4  -2   2      216.05      280.98      8.38 o
   5  -2   2        2.20       11.32      4.23 o
   6  -2   2      262.40      243.93     10.20 o
   7  -2   2     1159.59     1067.30     21.85 o
   8  -2   2      228.85      228.58     13.37 o
   9  -2   2       67.30       67.51     10.00 o
  10  -2   2      641.18      636.01     22.30 o
  11  -2   2        0.15       16.93      9.44 o
  12  -2   2        1.58        2.30      8.93 o
 -12  -1   2      488.41      495.80     26.28 o
 -11  -1   2        1.67        2.96      5.76 o
 -10  -1   2      231.97      255.45     11.75 o
  -9  -1   2      452.27      458.78     12.71 o
  -8  -1   2       30.96       28.46      6.85 o
  -7  -1   2      204.62      244.29      9.23 o
  -6  -1   2      289.43      339.82      9.53 o
  -5  -1   2      636.35      623.26     12.32 o
  -4  -1   2     4001.50     4323.42     45.23 o
  -3  -1   2       10.98        1.59      2.56 o
  -2  -1   2     7170.82     7167.06     56.89 o
  -1  -1   2      653.16      676.88      7.33 o
   0  -1   2       98.30      101.26      3.11 o
   1  -1   2     2476.54     2393.17     25.99 o
   2  -1   2     5026.72     4987.26     68.70 o
   3  -1   2      470.11      411.26      9.69 o
   4  -1   2      488.23      492.09     11.28 o
   5  -1   2       17.60       20.69      5.00 o
   6  -1   2       15.52        2.95      5.62 o
   7  -1   2       95.08      111.12      9.51 o
   8  -1   2        5.22        4.76      7.77 o
   9  -1   2        6.58       -0.17      7.91 o
  10  -1   2      758.06      783.40     24.14 o
  11  -1   2      602.80      566.82     22.13 o
  12  -1   2      396.31      423.50     28.66 o
 -12   0   2      324.12      305.34     16.69 o
 -11   0   2      141.23      143.27     10.43 o
 -10   0   2       62.92       45.93      7.59 o
  -9   0   2        1.24       -1.83      5.58 o
  -8   0   2      128.75      141.35      6.80 o
  -7   0   2       49.94       49.56      4.86 o
  -6   0   2     1243.80     1129.63     18.20 o
  -5   0   2        4.05        1.60      3.25 o
  -4   0   2      526.54      467.47      8.60 o
  -3   0   2     1616.33     1436.49     15.81 o
  -2   0   2     6122.05     6323.95     53.46 o
  -1   0   2        3.59        5.00      1.18 o
   0   0   2      853.65      752.67      7.74 o
   1   0   2     1244.99     1211.49     13.93 o
   2   0   2     1852.23     2002.79     22.49 o
   3   0   2        3.59        2.42      3.25 o
   4   0   2        3.58        0.03      3.95 o
   5   0   2     1568.25     1476.15     25.73 o
   6   0   2      283.70      263.02     11.21 o
   7   0   2      295.36      283.84     12.90 o
   8   0   2      206.37      202.23     20.05 o
   9   0   2        1.69        2.57      8.00 o
  10   0   2       17.47       23.07      9.01 o
  11   0   2      174.45      170.25     14.32 o
  12   0   2       14.23       11.24      9.09 o
  13   0   2       11.82        3.29     16.47 o
 -12   1   2       75.11      109.29     12.33 o
 -11   1   2       26.03       23.49     13.35 o
 -10   1   2      352.98      369.02     17.26 o
  -9   1   2      585.25      580.78     18.47 o
  -8   1   2       61.46       54.45     15.62 o
  -7   1   2     3731.32     3696.59     53.10 o
  -6   1   2     2406.40     2592.41     38.85 o
  -5   1   2     1819.54     1671.21     28.34 o
  -4   1   2     1613.54     1679.29     20.50 o
  -3   1   2     1908.74     2175.67     23.97 o
  -2   1   2       17.93        5.41      2.51 o
  -1   1   2     1337.45     1284.20     12.65 o
   0   1   2      183.24      140.41      4.44 o
   1   1   2     2887.32     2937.55     31.57 o
   2   1   2      389.21      401.47      9.10 o
   3   1   2      428.70      431.07     14.88 o
   4   1   2      357.87      359.12     10.51 o
   5   1   2     1058.60     1057.72     20.61 o
   6   1   2      994.85     1027.46     21.58 o
   7   1   2      612.34      588.80     20.42 o
   8   1   2       62.81       73.70      9.70 o
   9   1   2      839.80      801.16     27.48 o
  10   1   2        0.13       -4.27      8.55 o
  11   1   2       40.61       31.14      7.89 o
  12   1   2      122.57      111.48     13.12 o
  13   1   2        5.00        6.69      9.81 o
 -12   2   2       45.23       55.38     10.56 o
 -11   2   2       50.19       64.86     10.59 o
 -10   2   2      463.30      432.36     19.26 o
  -9   2   2       81.26       88.58      9.53 o
  -8   2   2       29.56       13.77     10.98 o
  -7   2   2      458.04      441.80     10.59 o
  -6   2   2      440.82      410.21     12.83 o
  -5   2   2     1466.21     1483.59     19.25 o
  -4   2   2     1028.61     1091.08     15.60 o
  -3   2   2     3072.16     2974.10     26.84 o
  -2   2   2     1506.99     1551.90     16.08 o
  -1   2   2     1579.04     1651.01     17.27 o
   0   2   2       37.78       28.47      1.49 o
   1   2   2        4.00        7.61      1.95 o
   2   2   2     2364.95     2469.65     36.81 o
   3   2   2     5283.56     5014.43     62.06 o
   4   2   2        6.06       11.00      6.44 o
   5   2   2     1095.39      965.70     24.25 o
   6   2   2      330.57      318.84     17.17 o
   7   2   2        4.29        8.87      8.04 o
   8   2   2      560.17      547.11     21.50 o
   9   2   2       33.83       29.41      7.70 o
  10   2   2       39.17       36.45     11.34 o
  11   2   2        0.21        2.90      7.07 o
  12   2   2       53.99       65.77     11.46 o
  13   2   2       75.81       97.24     14.99 o
 -12   3   2        5.94       -4.17      8.33 o
 -11   3   2      125.59      143.19     21.54 o
 -10   3   2      577.69      577.44     19.36 o
  -9   3   2        0.00       -1.16      6.86 o
  -8   3   2       42.76       59.92      6.13 o
  -7   3   2     2151.49     2167.85     30.73 o
  -6   3   2      548.74      576.55     12.50 o
  -5   3   2        0.24       -0.64      3.74 o
  -4   3   2     7233.79     7393.30     63.79 o
  -3   3   2       56.72       52.94      3.02 o
  -2   3   2     1252.50      985.50     11.21 o
  -1   3   2      903.50      828.17      9.49 o
   0   3   2       18.33       71.57      3.85 o
   1   3   2     1285.49     1252.60     13.93 o
   2   3   2      129.28      116.83      4.85 o
   3   3   2     4745.66     4879.24     58.93 o
   4   3   2     1570.27     1613.81     23.33 o
   5   3   2     3332.02     3458.31     48.90 o
   6   3   2       51.32       45.12      7.49 o
   7   3   2     1117.36     1073.72     23.94 o
   8   3   2       56.18       68.85      9.42 o
   9   3   2      474.81      448.12     19.79 o
  10   3   2       61.65       81.44      9.20 o
  11   3   2      157.11      154.94     11.37 o
  12   3   2      176.03      168.22     15.10 o
 -12   4   2       13.96       -4.27      8.54 o
 -11   4   2      223.03      254.20     19.10 o
 -10   4   2       18.18       23.24      8.35 o
  -9   4   2        8.69       14.93      7.29 o
  -8   4   2       75.13       87.23      7.72 o
  -7   4   2       15.12       19.89      4.94 o
  -6   4   2       27.60       25.38      4.63 o
  -5   4   2      381.51      421.36      8.43 o
  -4   4   2      443.71      493.37      8.62 o
  -3   4   2      152.38      209.58      5.47 o
  -2   4   2      157.95      152.10      4.84 o
  -1   4   2       31.85       45.62      3.05 o
   0   4   2        0.42        2.97      1.94 o
   1   4   2       38.55       40.36      3.10 o
   2   4   2      287.32      290.85      6.46 o
   3   4   2      380.25      430.04     13.99 o
   4   4   2       81.84       87.00      6.09 o
   5   4   2       36.24       30.51      6.08 o
   6   4   2     1961.29     1892.85     33.01 o
   7   4   2        3.89       13.91      7.49 o
   8   4   2      774.64      708.40     20.97 o
   9   4   2       48.64       66.98      9.91 o
  10   4   2       44.91       36.07     10.57 o
  11   4   2      130.20      161.17     11.83 o
  12   4   2       36.36       29.81     10.78 o
 -12   5   2       10.05       16.29     12.88 o
 -11   5   2       74.87       91.79     14.59 o
 -10   5   2      104.68      101.02     10.81 o
  -9   5   2       46.07       52.36      8.85 o
  -8   5   2       77.86       70.09      9.31 o
  -7   5   2      458.09      457.44     12.24 o
  -6   5   2       68.98       80.55      5.88 o
  -5   5   2        0.31        8.56      3.82 o
  -4   5   2     3308.67     3439.61     33.80 o
  -3   5   2      404.20      447.48     10.27 o
  -2   5   2     2390.11     2658.93     31.44 o
  -1   5   2     1788.24     1675.69     20.10 o
   0   5   2        9.50        7.08      1.87 o
   1   5   2     1067.42      936.85     22.52 o
   2   5   2      221.90      219.41      8.91 o
   3   5   2       21.98       28.62      3.66 o
   4   5   2      472.04      437.74     12.03 o
   5   5   2      467.21      505.55     27.28 o
   6   5   2       85.47       83.70      8.75 o
   7   5   2       30.34       25.68     11.31 o
   8   5   2       39.20       34.15     11.64 o
   9   5   2      465.29      402.10     17.51 o
  10   5   2       28.92       30.26     13.48 o
  11   5   2       25.92       33.56      9.72 o
  12   5   2        0.47        7.33      8.97 o
 -11   6   2       35.27       31.36     12.44 o
 -10   6   2      518.31      565.04     25.61 o
  -9   6   2        4.22        1.34      7.39 o
  -8   6   2      252.04      242.50     13.23 o
  -7   6   2      107.97      110.18      8.97 o
  -6   6   2      430.73      441.16     11.38 o
  -5   6   2       10.32        8.80      5.05 o
  -4   6   2      108.57      110.08      5.88 o
  -3   6   2      139.04      131.57      6.21 o
  -2   6   2      971.61      935.96     14.49 o
  -1   6   2     1484.75     1612.72     18.93 o
   0   6   2      665.69      538.15      9.43 o
   1   6   2     2164.16     2168.79     24.44 o
   2   6   2      626.43      622.39     10.79 o
   3   6   2        4.01       12.45      3.56 o
   4   6   2      391.70      405.50     13.87 o
   5   6   2       51.20       57.33      8.15 o
   6   6   2       14.85       22.27      4.65 o
   7   6   2      445.65      419.20     17.25 o
   8   6   2      908.14      905.61     24.76 o
   9   6   2      444.17      416.19     18.06 o
  10   6   2       24.31       25.21     10.09 o
  11   6   2       74.72       76.27     11.97 o
  12   6   2       86.35      104.68     20.45 o
 -11   7   2        1.81       -4.38     13.55 o
 -10   7   2        2.21       13.48     10.51 o
  -9   7   2      107.84      155.80     12.64 o
  -8   7   2      104.28       91.31     10.38 o
  -7   7   2      753.29      737.51     18.57 o
  -6   7   2       33.59       29.49      7.64 o
  -5   7   2       18.60       12.68      7.77 o
  -4   7   2      280.86      295.87     11.44 o
  -3   7   2       62.72       75.10      7.32 o
  -2   7   2      589.14      610.55     14.51 o
  -1   7   2      302.41      273.23      8.82 o
   0   7   2     4211.73     4550.39     46.07 o
   1   7   2       14.57        9.01      3.73 o
   2   7   2     1732.48     1680.02     21.44 o
   3   7   2      157.94      163.46      6.64 o
   4   7   2      870.07      801.36     18.07 o
   5   7   2      735.92      693.07     20.30 o
   6   7   2        1.94       -3.95      7.90 o
   7   7   2     2466.74     2482.72     44.56 o
   8   7   2        0.00       -2.24      7.61 o
   9   7   2      197.73      202.56     14.51 o
  10   7   2       90.88      104.88     12.82 o
  11   7   2       99.61       87.88     12.54 o
 -10   8   2      155.55      157.75     44.18 o
  -9   8   2       74.79       74.89     12.52 o
  -8   8   2      592.87      610.31     21.11 o
  -7   8   2       15.32       22.53      7.32 o
  -6   8   2       53.27       53.10      9.40 o
  -5   8   2     1489.59     1494.02     31.02 o
  -4   8   2      366.29      391.67     15.80 o
  -3   8   2        0.80        4.64      6.35 o
  -2   8   2       11.28       10.43      6.30 o
  -1   8   2        4.53        1.02      4.94 o
   0   8   2      229.61      228.05      8.14 o
   1   8   2     1097.55     1048.26     16.72 o
   2   8   2      360.96      375.19     10.09 o
   3   8   2      695.75      691.30     14.49 o
   4   8   2       83.60       78.43      6.14 o
   5   8   2      191.04      189.05     12.85 o
   6   8   2       79.39       70.32     10.67 o
   7   8   2       81.54       85.20     10.88 o
   8   8   2       76.33       99.25     11.46 o
   9   8   2      443.82      415.94     19.37 o
  10   8   2      107.37      108.36     13.36 o
  11   8   2        0.45        0.20     10.11 o
  -9   9   2       26.32       36.67     14.82 o
  -8   9   2        1.05        7.28     12.55 o
  -7   9   2       20.71       25.50      8.87 o
  -6   9   2       11.79       -0.61      9.99 o
  -5   9   2       14.97        9.98      9.27 o
  -4   9   2      137.34      144.64     11.83 o
  -3   9   2     1095.16     1091.55     33.40 o
  -2   9   2       24.95       26.94      7.04 o
  -1   9   2     2051.21     1953.12     31.69 o
   0   9   2        9.58       10.39      6.19 o
   1   9   2       97.23       87.42      6.92 o
   2   9   2     1078.38     1074.50     21.29 o
   3   9   2       18.56       16.26      5.44 o
   4   9   2        0.13        2.60      4.60 o
   5   9   2      340.04      361.78     14.40 o
   6   9   2       22.20       22.75      7.61 o
   7   9   2      847.65      861.60     22.59 o
   8   9   2       35.48       51.04     11.06 o
   9   9   2      657.40      678.12     24.41 o
  10   9   2      397.79      409.52     20.86 o
  -8  10   2        2.62       -5.70     11.40 o
  -7  10   2       17.93       18.67      9.98 o
  -6  10   2       40.37       24.66     11.07 o
  -5  10   2        2.65        6.70      8.39 o
  -4  10   2       85.22       80.42     15.64 o
  -3  10   2       78.90       81.04     10.38 o
  -2  10   2       91.75      103.20     12.19 o
  -1  10   2      172.85      201.45     12.44 o
   0  10   2       50.31       64.97      8.24 o
   1  10   2        0.20        7.77      5.17 o
   2  10   2      224.87      227.77     11.58 o
   3  10   2        0.11        1.56      4.53 o
   4  10   2      121.44      125.87     10.19 o
   5  10   2      115.68      108.00     10.33 o
   6  10   2      727.04      703.67     20.73 o
   7  10   2      428.49      407.55     16.85 o
   8  10   2      540.29      510.10     19.23 o
   9  10   2        6.85        3.95      8.52 o
  -7  11   2      102.97      142.22     19.76 o
  -6  11   2       17.32       14.35     12.08 o
  -5  11   2      134.85      149.63     15.56 o
  -4  11   2        8.89       16.31      7.81 o
  -3  11   2      162.88      177.75     11.81 o
  -2  11   2      124.66      113.02     10.16 o
  -1  11   2        0.52       -3.01      6.01 o
   0  11   2      649.64      576.91     17.32 o
   1  11   2       37.29       24.04      6.17 o
   2  11   2      361.04      350.68     12.29 o
   3  11   2       90.98       72.06      7.19 o
   4  11   2        7.31        3.61      6.86 o
   5  11   2      298.04      278.74     14.49 o
   6  11   2      149.61      142.26     11.91 o
   7  11   2       30.86       41.03      9.25 o
   8  11   2       43.05       54.38     11.29 o
  -6  12   2      122.59      125.00     16.11 o
  -5  12   2        5.37       -5.22     10.44 o
  -4  12   2       64.38       65.56     12.64 o
  -3  12   2        0.32        6.53      8.28 o
  -2  12   2      718.48      665.79     37.08 o
  -1  12   2      272.49      289.88     15.68 o
   0  12   2        1.12       -3.52      7.05 o
   1  12   2       81.37       72.00     11.83 o
   2  12   2       55.46       53.14      7.48 o
   3  12   2      293.09      267.94     15.97 o
   4  12   2       63.26       55.65     10.69 o
   5  12   2      100.41      108.18     12.43 o
   6  12   2      410.40      357.28     25.25 o
   7  12   2       88.78       87.75     12.67 o
  -4  13   2       14.88       10.74     10.45 o
  -3  13   2      142.63      124.66     15.62 o
  -2  13   2      458.71      469.27     23.55 o
  -1  13   2       52.87       50.68     11.92 o
   0  13   2        0.87       16.83      8.58 o
   1  13   2       86.80      111.93     13.01 o
   2  13   2       66.47       63.91     12.99 o
   3  13   2       10.75       -5.77     14.57 o
   4  13   2       13.96        7.93     19.50 o
   5  13   2       76.48       96.11     16.32 o
  -2 -12   3       92.75      100.12     12.99 o
  -1 -12   3        3.33        2.45     11.21 o
   0 -12   3        8.47       17.61     11.24 o
   1 -12   3      213.71      226.57     18.88 o
  -5 -11   3        2.20       16.95      9.49 o
  -4 -11   3        1.17        1.48      9.03 o
  -3 -11   3        5.24        4.17      8.76 o
  -2 -11   3       15.16       12.96      8.71 o
  -1 -11   3       73.27       74.07     11.26 o
   0 -11   3       65.24       72.14     12.67 o
   1 -11   3      186.65      174.13     15.93 o
   2 -11   3        2.77        5.69     10.12 o
   3 -11   3       40.61       50.22     12.62 o
   4 -11   3        3.82        2.66     10.55 o
  -7 -10   3      137.79      145.71     16.03 o
  -6 -10   3       42.31       46.41     10.67 o
  -5 -10   3       95.25       94.42     12.11 o
  -4 -10   3        0.73       -3.81      8.17 o
  -3 -10   3      324.83      333.61     16.44 o
  -2 -10   3        0.11       -0.94      7.74 o
  -1 -10   3      124.61      109.44     11.54 o
   0 -10   3       94.00       88.99     12.90 o
   1 -10   3      157.85      147.76     14.49 o
   2 -10   3       71.17       64.82     12.08 o
   3 -10   3        4.25       -7.26     14.53 o
   4 -10   3       31.13       57.14     12.43 o
   5 -10   3      213.87      226.38     15.25 o
   6 -10   3        3.49        5.75     10.35 o
  -8  -9   3        1.92        6.38     13.30 o
  -7  -9   3        7.92        3.86      8.34 o
  -6  -9   3        8.03       -3.98      7.96 o
  -5  -9   3      169.44      181.09     16.83 o
  -4  -9   3      642.23      640.43     20.79 o
  -3  -9   3       78.30       70.44     10.07 o
  -2  -9   3      140.39      148.86     11.74 o
  -1  -9   3       79.86       70.75      9.82 o
   0  -9   3        9.28       14.06      7.58 o
   1  -9   3      204.40      196.75     19.00 o
   2  -9   3       64.09       73.44     11.21 o
   3  -9   3        0.65        4.95      7.89 o
   4  -9   3      436.32      452.83     18.48 o
   5  -9   3      204.08      200.23     16.55 o
   6  -9   3       89.71      124.43     15.34 o
   7  -9   3       21.98       15.90     10.48 o
   8  -9   3        9.05        0.30     10.16 o
  -9  -8   3       33.07       30.92     10.03 o
  -8  -8   3        7.47       14.61      8.69 o
  -7  -8   3       28.25       14.44      8.67 o
  -6  -8   3      302.38      293.64     15.22 o
  -5  -8   3      364.40      387.27     16.37 o
  -4  -8   3      418.26      388.48     16.06 o
  -3  -8   3      101.81       97.70     10.45 o
  -2  -8   3       14.72       21.17      7.94 o
  -1  -8   3       18.73       22.94      8.25 o
   0  -8   3      637.31      623.97     30.06 o
   1  -8   3       90.07       78.94     11.42 o
   2  -8   3      683.91      673.10     20.13 o
   3  -8   3      567.38      571.80     18.70 o
   4  -8   3      240.51      258.94     14.03 o
   5  -8   3      217.06      224.64     13.60 o
   6  -8   3      170.69      173.47     14.72 o
   7  -8   3      359.36      334.91     20.38 o
   8  -8   3      217.57      215.60     16.78 o
   9  -8   3       20.18       16.80     11.08 o
 -10  -7   3      272.74      330.55     19.99 o
  -9  -7   3      364.14      381.11     17.51 o
  -8  -7   3        1.50        4.19      7.78 o
  -7  -7   3      428.14      436.49     17.27 o
  -6  -7   3       14.56        5.32      7.18 o
  -5  -7   3       41.20       38.45      8.59 o
  -4  -7   3      259.33      243.77     13.15 o
  -3  -7   3       30.50       34.53      8.55 o
  -2  -7   3      306.77      341.21     15.07 o
  -1  -7   3      454.70      454.14     15.61 o
   0  -7   3      158.95      165.28     11.11 o
   1  -7   3      112.23      121.13     10.98 o
   2  -7   3      733.97      673.27     19.68 o
   3  -7   3      148.34      138.74     11.18 o
   4  -7   3      594.40      584.06     18.77 o
   5  -7   3       84.03      107.66     10.67 o
   6  -7   3       48.51       51.27     10.33 o
   7  -7   3       12.08        4.33      8.94 o
   8  -7   3       96.23      116.07     13.23 o
   9  -7   3      191.10      182.25     16.03 o
  10  -7   3      259.57      286.79     19.25 o
 -10  -6   3        0.58       -5.47     10.95 o
  -9  -6   3       60.32       54.27     14.40 o
  -8  -6   3      150.49      153.41     11.87 o
  -7  -6   3       50.84       50.21      9.00 o
  -6  -6   3      232.46      244.74     13.42 o
  -5  -6   3       43.23       53.36      8.76 o
  -4  -6   3      378.56      340.36     18.14 o
  -3  -6   3        0.24       -3.13      6.27 o
  -2  -6   3     3339.41     3241.98     51.21 o
  -1  -6   3      182.87      207.44     11.73 o
   0  -6   3      471.97      430.19     14.03 o
   1  -6   3      730.32      658.96     19.85 o
   2  -6   3       96.24      102.46      9.49 o
   3  -6   3      353.77      304.82     13.40 o
   4  -6   3      637.23      595.68     18.13 o
   5  -6   3       38.68       45.91     11.74 o
   6  -6   3     1046.60     1065.78     28.86 o
   7  -6   3       19.56       17.41      9.26 o
   8  -6   3       11.58       10.77     12.10 o
   9  -6   3      100.92      129.43     17.09 o
  10  -6   3      537.90      613.37     38.13 o
 -11  -5   3       29.63       53.32     13.76 o
 -10  -5   3      113.27      136.68     27.60 o
  -9  -5   3      144.19      159.27     13.43 o
  -8  -5   3       10.88        2.00      8.17 o
  -7  -5   3        0.08       -3.37      7.83 o
  -6  -5   3      151.20      133.50     10.40 o
  -5  -5   3      133.62      144.98     10.17 o
  -4  -5   3      349.24      334.46     16.25 o
  -3  -5   3        0.28        0.95      6.69 o
  -2  -5   3       78.62       69.66      7.12 o
  -1  -5   3      103.68      107.21      7.76 o
   0  -5   3      108.92      109.71      7.10 o
   1  -5   3     1733.68     1932.99     29.85 o
   2  -5   3      241.65      235.34     11.17 o
   3  -5   3        0.87       -2.88      5.75 o
   4  -5   3      126.67      123.53      9.34 o
   5  -5   3       56.52       57.81      9.53 o
   6  -5   3      449.79      467.83     18.78 o
   7  -5   3      375.18      366.28     17.02 o
   8  -5   3       45.13       40.16     10.16 o
   9  -5   3        0.01        0.19      8.32 o
  10  -5   3      105.02      108.64     13.21 o
  11  -5   3       96.33      103.54     13.98 o
 -11  -4   3       19.23       -0.95     10.11 o
 -10  -4   3       46.88       54.01     13.32 o
  -9  -4   3       10.73        3.45     11.37 o
  -8  -4   3      182.71      183.48     12.54 o
  -7  -4   3       12.05        3.48      8.07 o
  -6  -4   3       35.78       19.44      7.09 o
  -5  -4   3       56.01       55.14      7.59 o
  -4  -4   3      186.77      199.77      8.90 o
  -3  -4   3      205.52      228.43      8.88 o
  -2  -4   3      185.27      176.93     10.40 o
  -1  -4   3      513.49      531.65     11.38 o
   0  -4   3     1570.42     1642.60     23.27 o
   1  -4   3     5391.46     5813.72     62.41 o
   2  -4   3       37.36       78.72      7.19 o
   3  -4   3     1014.29      997.87     19.62 o
   4  -4   3       46.98       35.02      7.47 o
   5  -4   3       96.90       99.45      9.63 o
   6  -4   3       23.72       11.35      7.96 o
   7  -4   3       80.00       69.79     11.37 o
   8  -4   3       64.66       78.66     10.88 o
   9  -4   3     1402.48     1364.94     34.98 o
  10  -4   3       56.77       70.33     11.65 o
  11  -4   3        8.11       11.25      9.73 o
 -12  -3   3       16.19       26.25     13.21 o
 -11  -3   3       72.96       84.52     18.10 o
 -10  -3   3        5.74       11.26     10.17 o
  -9  -3   3      230.16      253.04     13.49 o
  -8  -3   3      386.70      372.08     18.76 o
  -7  -3   3       10.25        7.42      5.89 o
  -6  -3   3      630.21      552.04     11.98 o
  -5  -3   3        3.76        9.19      5.20 o
  -4  -3   3      641.92      610.75     12.95 o
  -3  -3   3      484.61      443.68     12.54 o
  -2  -3   3       23.24       17.66      3.97 o
  -1  -3   3      731.73      679.10     10.95 o
   0  -3   3      705.60      719.14     11.28 o
   1  -3   3      293.24      304.44      7.52 o
   2  -3   3      149.05      131.04      6.07 o
   3  -3   3       29.80       55.47      6.14 o
   4  -3   3      298.55      303.29     11.94 o
   5  -3   3     1060.18     1053.53     23.50 o
   6  -3   3      309.42      270.69     13.12 o
   7  -3   3      231.54      248.32     13.89 o
   8  -3   3      119.29      126.84     11.66 o
   9  -3   3      331.87      322.69     16.51 o
  10  -3   3      171.90      170.46     14.04 o
  11  -3   3      269.55      287.90     17.87 o
  12  -3   3        0.41        5.36      9.49 o
 -12  -2   3       64.07      101.98     16.13 o
 -11  -2   3       33.20       40.03     12.93 o
 -10  -2   3      310.89      304.36     16.63 o
  -9  -2   3      340.38      306.91     11.47 o
  -8  -2   3        3.87        1.27      5.32 o
  -7  -2   3       29.82       30.36      5.68 o
  -6  -2   3       85.75       99.99      5.90 o
  -5  -2   3      274.68      255.60      7.63 o
  -4  -2   3      789.02      842.84     13.67 o
  -3  -2   3       83.96       88.12      5.18 o
  -2  -2   3      481.19      496.26      9.23 o
  -1  -2   3      483.53      498.49      8.03 o
   0  -2   3      693.07      696.33      9.70 o
   1  -2   3     2307.05     2209.06     26.25 o
   2  -2   3     1195.09     1307.93     18.57 o
   3  -2   3     6627.71     7038.18     72.64 o
   4  -2   3     1985.27     2238.10     28.96 o
   5  -2   3      975.08     1040.81     19.92 o
   6  -2   3      381.68      402.41     15.84 o
   7  -2   3       64.24       58.65      9.25 o
   8  -2   3      235.45      236.63     17.68 o
   9  -2   3       17.39       13.81      8.35 o
  10  -2   3        3.54        3.64      8.50 o
  11  -2   3       71.26       85.28     15.25 o
  12  -2   3      368.36      435.88     25.90 o
 -12  -1   3       20.72       16.78     12.24 o
 -11  -1   3      754.36      757.38     25.38 o
 -10  -1   3      208.22      199.67     10.58 o
  -9  -1   3       91.60      114.72      9.99 o
  -8  -1   3      397.90      372.24     12.11 o
  -7  -1   3        8.44        2.04      4.72 o
  -6  -1   3       35.76       24.42      4.64 o
  -5  -1   3      266.57      363.96      8.40 o
  -4  -1   3      412.20      407.05      8.59 o
  -3  -1   3     2759.97     2718.17     26.14 o
  -2  -1   3      110.25      117.33      8.04 o
  -1  -1   3     1457.97     1461.13     14.94 o
   0  -1   3      420.92      374.94      7.47 o
   1  -1   3       75.82       64.58      4.55 o
   2  -1   3     1388.40     1402.10     17.05 o
   3  -1   3      325.27      325.64      9.11 o
   4  -1   3     2218.86     2341.23     31.81 o
   5  -1   3      150.19      150.99      8.70 o
   6  -1   3      152.47      211.43     18.47 o
   7  -1   3        0.44        3.68      7.26 o
   8  -1   3      940.04      855.39     28.13 o
   9  -1   3      150.97      148.28     12.19 o
  10  -1   3      139.45      135.75     12.47 o
  11  -1   3        5.64        0.17      8.54 o
  12  -1   3       54.66       66.69     18.59 o
 -12   0   3       55.38       74.52     11.01 o
 -11   0   3       31.86       34.95      9.80 o
 -10   0   3       30.81       36.14      6.52 o
  -9   0   3      627.58      616.46     16.14 o
  -8   0   3      299.17      295.85     11.24 o
  -7   0   3     1288.25     1239.91     25.16 o
  -6   0   3       15.67       16.93      5.48 o
  -5   0   3     1868.39     1849.95     25.17 o
  -4   0   3     1163.84     1185.52     17.61 o
  -3   0   3      783.81      821.56     10.79 o
  -2   0   3     7051.72     6972.69     58.80 o
  -1   0   3      781.59      849.11      9.23 o
   0   0   3       15.51       17.55      2.66 o
   1   0   3      399.16      403.36      7.71 o
   2   0   3     3534.39     3535.55     40.14 o
   3   0   3      105.59      114.25      6.93 o
   4   0   3     1741.37     1658.29     24.23 o
   5   0   3     1207.32     1297.82     24.19 o
   6   0   3     1691.80     1896.44     32.84 o
   7   0   3     2578.69     2544.78     58.84 o
   8   0   3      536.20      585.66     20.47 o
   9   0   3      864.08      883.20     26.03 o
  10   0   3      731.82      746.12     31.49 o
  11   0   3      124.33      111.69     12.58 o
  12   0   3     1051.48     1110.30     31.47 o
 -12   1   3       56.53       29.72     13.25 o
 -11   1   3       36.67       34.46     12.69 o
 -10   1   3      205.42      191.01     11.15 o
  -9   1   3       79.80       63.89      7.29 o
  -8   1   3     1293.21     1348.53     23.92 o
  -7   1   3      109.77      151.34     10.94 o
  -6   1   3      106.41      125.79      6.98 o
  -5   1   3     1876.13     1801.45     22.74 o
  -4   1   3      224.79      230.92      6.05 o
  -3   1   3     2248.25     2179.71     22.66 o
  -2   1   3     5324.05     5162.31     94.39 o
  -1   1   3     1535.51     1448.95     13.58 o
   0   1   3    25641.14    24681.47    204.94 o
   1   1   3     6179.46     6229.62     74.08 o
   2   1   3      362.49      327.52      8.55 o
   3   1   3       35.08       47.74      4.26 o
   4   1   3     2974.39     3067.53     37.92 o
   5   1   3      264.61      307.59     11.15 o
   6   1   3     3590.18     3608.80     52.21 o
   7   1   3       22.57       30.31      7.58 o
   8   1   3        6.07        7.44      7.75 o
   9   1   3      524.63      510.16     32.54 o
  10   1   3     1711.46     1733.23     49.83 o
  11   1   3       44.14       40.80     10.40 o
  12   1   3       79.89       91.30     12.55 o
  13   1   3       43.10       44.10     11.82 o
 -12   2   3      190.96      194.67     14.99 o
 -11   2   3        2.32       -3.96      7.93 o
 -10   2   3       14.56        5.49      6.90 o
  -9   2   3      404.77      430.48     13.62 o
  -8   2   3       10.14        3.88      5.41 o
  -7   2   3      335.90      356.07     11.95 o
  -6   2   3       34.27       14.68      4.38 o
  -5   2   3     1378.89     1460.88     19.41 o
  -4   2   3      814.78      687.59     16.70 o
  -3   2   3     2544.00     2474.17     27.03 o
  -2   2   3       81.70      113.11      3.49 o
  -1   2   3      599.18      530.11     12.80 o
   0   2   3     1795.60     1892.08     51.93 o
   1   2   3       38.96       17.62      2.24 o
   2   2   3     1015.98     1088.21     16.16 o
   3   2   3     4335.05     4588.54     57.11 o
   4   2   3        6.13       16.90      4.32 o
   5   2   3      655.71      742.82     35.52 o
   6   2   3        2.98        1.63      6.71 o
   7   2   3     1319.95     1296.85     26.81 o
   8   2   3      927.95      985.55     24.69 o
   9   2   3      855.55      871.26     24.62 o
  10   2   3       17.41       18.32      8.03 o
  11   2   3      290.94      334.74     15.23 o
  12   2   3       38.38       32.44     10.39 o
  13   2   3      187.20      194.76     16.86 o
 -12   3   3        8.66       13.69      8.76 o
 -11   3   3       34.26       22.23      8.91 o
 -10   3   3        3.67       -3.64      7.27 o
  -9   3   3      579.20      544.44     15.32 o
  -8   3   3      898.17      899.12     19.26 o
  -7   3   3       14.83       -0.49      5.07 o
  -6   3   3       27.41       32.93      4.67 o
  -5   3   3     4128.07     4347.64     42.89 o
  -4   3   3     1698.21     1904.46     17.99 o
  -3   3   3      994.21     1089.84     12.15 o
  -2   3   3     2548.13     2469.28     22.61 o
  -1   3   3     1962.97     2010.47     19.56 o
   0   3   3      250.64      225.47      5.65 o
   1   3   3      729.09      757.98     11.70 o
   2   3   3     3123.77     3275.38     36.66 o
   3   3   3     1193.49     1141.99     21.47 o
   4   3   3      787.44      766.27     15.71 o
   5   3   3        2.45        9.76      7.36 o
   6   3   3      332.96      363.53     18.50 o
   7   3   3      538.58      539.76     20.29 o
   8   3   3        4.87       15.00      7.87 o
   9   3   3      144.05      135.64     10.94 o
  10   3   3       16.91       16.60      7.32 o
  11   3   3      142.22      161.95     11.89 o
  12   3   3        5.00        5.02      9.20 o
 -12   4   3       12.50        3.25     10.28 o
 -11   4   3       27.77       26.36      9.32 o
 -10   4   3        1.73        2.20      7.70 o
  -9   4   3       26.01       26.04      6.38 o
  -8   4   3       78.58       85.52      7.93 o
  -7   4   3       49.95       67.06      5.62 o
  -6   4   3     1001.93     1011.77     13.83 o
  -5   4   3      603.44      604.58      9.00 o
  -4   4   3      526.64      632.71      9.58 o
  -3   4   3       33.00       47.20      2.91 o
  -2   4   3        0.99        0.11      2.05 o
  -1   4   3     4222.62     3973.26     37.63 o
   0   4   3      669.67      609.72      8.36 o
   1   4   3      495.07      459.69      7.33 o
   2   4   3      125.48       88.06      4.35 o
   3   4   3     2215.26     2220.77     37.47 o
   4   4   3      440.28      458.85     11.28 o
   5   4   3     1637.62     1725.35     26.30 o
   6   4   3      199.11      212.16     10.90 o
   7   4   3       23.38       29.41      7.87 o
   8   4   3      596.16      597.58     22.19 o
   9   4   3      976.67      990.06     25.75 o
  10   4   3      662.57      614.26     18.86 o
  11   4   3       72.38       74.20     10.06 o
  12   4   3      187.96      193.14     16.07 o
 -11   5   3      157.69      168.43     23.92 o
 -10   5   3       44.46       46.85     12.16 o
  -9   5   3        3.81       11.03      6.00 o
  -8   5   3      111.84      121.06      9.76 o
  -7   5   3       19.58       21.46      5.05 o
  -6   5   3        2.11       -0.68      3.81 o
  -5   5   3      203.69      213.80      6.40 o
  -4   5   3      438.19      421.40      8.52 o
  -3   5   3     1665.53     1844.33     20.02 o
  -2   5   3     5019.60     5180.66     43.60 o
  -1   5   3      739.55      779.16     10.20 o
   0   5   3     1862.28     2040.84     20.36 o
   1   5   3       72.85       69.78      3.42 o
   2   5   3      195.81      188.58      9.03 o
   3   5   3       20.47       17.01      3.69 o
   4   5   3      179.42      186.30      9.61 o
   5   5   3      959.38      975.62     18.80 o
   6   5   3       82.77       89.74      8.93 o
   7   5   3        0.16       -3.63      7.25 o
   8   5   3       46.57       49.88      9.76 o
   9   5   3      153.25      144.01     13.35 o
  10   5   3       48.71       57.20     11.42 o
  11   5   3       84.56      105.36     12.76 o
  12   5   3      293.32      383.10     20.37 o
 -11   6   3       38.21       42.45     11.81 o
 -10   6   3      196.12      178.68     13.92 o
  -9   6   3      105.75      108.32      9.45 o
  -8   6   3       74.10       73.32      9.07 o
  -7   6   3      197.41      192.68      8.37 o
  -6   6   3      211.15      216.62      7.99 o
  -5   6   3       86.13       81.94      5.95 o
  -4   6   3       29.32       15.53      4.34 o
  -3   6   3     1680.70     1650.46     20.92 o
  -2   6   3        4.81       -1.31      2.62 o
  -1   6   3      104.45       97.20      4.27 o
   0   6   3     2242.18     2238.61     23.10 o
   1   6   3      187.83      220.60      6.13 o
   2   6   3       72.81       59.54      5.25 o
   3   6   3        9.86        2.53      3.59 o
   4   6   3      199.20      175.03      8.48 o
   5   6   3      330.13      329.04     11.72 o
   6   6   3        7.32        6.71      7.43 o
   7   6   3       92.79       80.90     10.02 o
   8   6   3        0.75        3.50      7.68 o
   9   6   3      145.08      139.93     12.75 o
  10   6   3       41.47       23.46      9.74 o
  11   6   3        3.54       -0.63     10.26 o
  12   6   3        6.32        1.46     12.13 o
 -11   7   3        3.18       -5.69     11.39 o
 -10   7   3       78.49       68.04     15.61 o
  -9   7   3        0.01       -4.18      8.36 o
  -8   7   3      438.38      428.97     28.14 o
  -7   7   3        9.02       21.03      8.30 o
  -6   7   3      920.27      870.68     27.48 o
  -5   7   3      384.16      379.92     12.77 o
  -4   7   3       18.83       17.05      5.46 o
  -3   7   3      419.50      415.40     11.21 o
  -2   7   3      709.76      701.71     13.76 o
  -1   7   3      293.65      380.96     10.87 o
   0   7   3      529.95      548.06     12.59 o
   1   7   3     1658.44     1556.53     21.31 o
   2   7   3      126.54      121.62      8.60 o
   3   7   3      264.20      281.85     10.86 o
   4   7   3     2404.73     2443.29     35.26 o
   5   7   3       34.66       37.01      7.34 o
   6   7   3     1596.96     1513.73     30.93 o
   7   7   3      717.22      740.87     22.29 o
   8   7   3      611.52      645.67     24.98 o
   9   7   3      458.45      449.91     19.32 o
  10   7   3      253.99      258.57     16.46 o
  11   7   3       40.84       40.98     11.15 o
 -10   8   3       11.58       12.50     12.69 o
  -9   8   3      684.89      697.17     27.35 o
  -8   8   3      328.84      320.29     19.09 o
  -7   8   3       49.43       65.52     13.21 o
  -6   8   3      371.16      396.99     15.88 o
  -5   8   3     1054.61     1037.32     22.08 o
  -4   8   3       41.75       47.31      7.50 o
  -3   8   3      703.60      707.39     15.33 o
  -2   8   3      209.30      192.62      9.52 o
  -1   8   3      511.25      533.89     14.25 o
   0   8   3      872.47      828.99     17.10 o
   1   8   3        0.97        3.86      4.26 o
   2   8   3      175.05      194.87      7.45 o
   3   8   3      285.44      237.33      8.13 o
   4   8   3      161.08      173.55      9.70 o
   5   8   3      380.52      394.02     15.95 o
   6   8   3      316.62      328.19     22.16 o
   7   8   3       35.52       29.06      9.01 o
   8   8   3       17.00       14.14      8.45 o
   9   8   3        0.93       -4.12      8.24 o
  10   8   3        2.13        3.04      9.48 o
  11   8   3      113.06      120.29     14.22 o
  -9   9   3       44.03       59.02     22.32 o
  -8   9   3       75.41       70.73     12.27 o
  -7   9   3     1020.44     1032.79     27.02 o
  -6   9   3      125.01      128.55     15.47 o
  -5   9   3      472.34      459.60     15.32 o
  -4   9   3      177.34      167.42     10.53 o
  -3   9   3       61.40       67.17     11.14 o
  -2   9   3     1651.80     1652.34     28.18 o
  -1   9   3     1593.26     1582.39     24.55 o
   0   9   3      236.53      255.86      9.74 o
   1   9   3      646.70      674.21     13.64 o
   2   9   3      144.36      170.29      7.84 o
   3   9   3      825.21      803.62     16.56 o
   4   9   3     1426.09     1346.20     22.18 o
   5   9   3      100.39      108.00     12.43 o
   6   9   3        7.63       10.37      6.73 o
   7   9   3      326.88      335.90     16.59 o
   8   9   3      786.47      787.46     24.92 o
   9   9   3       37.47       47.10     11.20 o
  10   9   3        6.69        8.30      9.96 o
  -8  10   3      362.06      398.37     61.26 o
  -7  10   3       57.03       60.37     11.90 o
  -6  10   3       37.06       37.34      8.99 o
  -5  10   3      144.70      163.60     13.61 o
  -4  10   3      223.36      203.81     11.74 o
  -3  10   3       16.00       13.44      6.96 o
  -2  10   3        2.78        0.35      6.10 o
  -1  10   3      115.88      117.73     11.77 o
   0  10   3        1.78       -1.60      6.72 o
   1  10   3      107.37       92.01      7.55 o
   2  10   3       86.47       85.49      9.90 o
   3  10   3      908.15      896.63     17.99 o
   4  10   3        0.36        0.71      4.76 o
   5  10   3       38.50       42.42      8.02 o
   6  10   3      317.86      339.73     24.09 o
   7  10   3      154.24      152.73     13.65 o
   8  10   3      368.57      362.49     18.06 o
   9  10   3      215.35      237.85     21.17 o
  -7  11   3        2.85       -3.37      9.16 o
  -6  11   3      222.18      267.45     18.65 o
  -5  11   3        4.41       32.36     10.41 o
  -4  11   3      155.97      177.27     18.74 o
  -3  11   3       30.72       36.18      8.86 o
  -2  11   3      170.44      194.37     12.71 o
  -1  11   3      400.39      399.48     19.07 o
   0  11   3       14.85       15.67      6.57 o
   1  11   3      108.17      100.06      7.81 o
   2  11   3      376.50      360.26     12.11 o
   3  11   3       47.49       37.29      6.78 o
   4  11   3      255.93      264.67     14.66 o
   5  11   3      161.50      160.05     12.84 o
   6  11   3      152.12      126.59     12.44 o
   7  11   3       31.55       36.95      9.68 o
   8  11   3       11.40       -3.63      7.91 o
  -6  12   3       10.71        1.87     10.47 o
  -5  12   3       25.82       51.97     12.55 o
  -4  12   3       39.16       30.22     10.59 o
  -3  12   3      269.24      284.78     18.41 o
  -2  12   3      261.36      294.35     18.07 o
  -1  12   3      137.18      127.23     13.40 o
   0  12   3      171.09      163.72     12.00 o
   1  12   3        4.81       -3.42      6.84 o
   2  12   3        1.05        0.35      6.07 o
   3  12   3        0.68       13.95     11.04 o
   4  12   3        1.08        7.01      8.94 o
   5  12   3        1.31       -0.96      8.08 o
   6  12   3       35.86       58.11     13.48 o
   7  12   3        3.36        3.80      9.93 o
  -4  13   3        0.57       -4.94      9.88 o
  -3  13   3        0.86       -3.06      9.47 o
  -2  13   3       55.32       49.45     11.48 o
  -1  13   3        8.03       -7.87     15.75 o
   0  13   3       47.80       54.28     10.46 o
   1  13   3       93.72       87.89     12.09 o
   2  13   3      529.40      479.87     30.76 o
   3  13   3        8.37       10.59      9.91 o
   4  13   3       13.89       23.56     11.34 o
   5  13   3      150.06      187.70     17.81 o
  -1  14   3      167.95      148.94     16.86 o
   0  14   3       40.09       58.63     16.78 o
   1  14   3       16.70       -1.04     16.85 o
   2  14   3        0.13       -6.12     14.23 o
  -4 -11   4       75.88       70.30     11.99 o
  -3 -11   4       18.16       24.56     10.15 o
  -2 -11   4        3.44       -4.05      8.09 o
  -1 -11   4       46.21       56.10     11.00 o
   0 -11   4       55.70       47.00     12.02 o
   1 -11   4       74.09       84.56     14.88 o
   2 -11   4        6.01       12.58     10.46 o
   3 -11   4       11.93       18.18     11.57 o
  -6 -10   4        8.50       -4.11      8.22 o
  -5 -10   4       35.72       27.28      9.94 o
  -4 -10   4       42.89       38.59     10.03 o
  -3 -10   4      210.32      227.85     15.25 o
  -2 -10   4       15.80       28.67      9.58 o
  -1 -10   4       47.29       60.22     10.57 o
   0 -10   4       19.20       15.22     10.35 o
   1 -10   4      227.20      247.82     17.39 o
   2 -10   4      102.40       88.43     13.41 o
   3 -10   4      172.35      176.71     28.53 o
   4 -10   4        2.95        4.83      9.87 o
   5 -10   4       16.71       19.34     10.81 o
  -7  -9   4       15.24       11.34     13.43 o
  -6  -9   4       20.40        3.69     11.35 o
  -5  -9   4      389.55      378.09     17.54 o
  -4  -9   4       16.54       11.22      8.27 o
  -3  -9   4       28.79       19.89      8.87 o
  -2  -9   4       11.07       10.88      8.32 o
  -1  -9   4       75.88       69.69     10.37 o
   0  -9   4       92.85       81.32     12.82 o
   1  -9   4       22.84        6.88      9.40 o
   2  -9   4      592.07      570.07     49.37 o
   3  -9   4       13.60       20.06      9.09 o
   4  -9   4       44.69       52.56      9.96 o
   5  -9   4       31.41       40.80     11.25 o
   6  -9   4        1.05       -4.99     18.67 o
   7  -9   4        0.36       -1.36      9.97 o
  -8  -8   4        6.11       -0.25      8.27 o
  -7  -8   4       76.63       68.33     10.54 o
  -6  -8   4      394.20      361.27     20.57 o
  -5  -8   4        7.43        5.75      7.87 o
  -4  -8   4       83.45       81.58     10.30 o
  -3  -8   4        0.27        3.36      7.43 o
  -2  -8   4       17.16       26.22      8.25 o
  -1  -8   4        0.67       -4.31      8.63 o
   0  -8   4        0.06        1.67      7.21 o
   1  -8   4      241.89      214.00     14.71 o
   2  -8   4        1.32       -3.46      6.91 o
   3  -8   4        0.07       -0.77      6.84 o
   4  -8   4        7.15       14.39      8.46 o
   5  -8   4        0.64       -0.21      8.92 o
   6  -8   4        0.46       -2.28      9.15 o
   7  -8   4       58.33       62.92     11.77 o
   8  -8   4      315.18      340.40     20.15 o
  -9  -7   4      127.15      110.30     14.42 o
  -8  -7   4        7.37        1.34      7.75 o
  -7  -7   4      558.37      551.21     20.69 o
  -6  -7   4        1.46        1.11      7.07 o
  -5  -7   4      279.33      268.53     13.88 o
  -4  -7   4     1507.64     1440.50     29.30 o
  -3  -7   4      449.16      459.65     16.95 o
  -2  -7   4     1131.41     1126.53     25.23 o
  -1  -7   4       52.26       57.38      9.05 o
   0  -7   4        8.25       10.65      7.89 o
   1  -7   4       76.73       86.96     10.22 o
   2  -7   4      141.36      142.88     11.40 o
   3  -7   4       79.19       66.63      9.67 o
   4  -7   4      200.69      203.96     12.53 o
   5  -7   4     1019.84     1046.70     28.46 o
   6  -7   4       69.34       61.25     11.70 o
   7  -7   4       90.12       79.82     12.20 o
   8  -7   4      120.42      129.92     14.48 o
   9  -7   4       50.05       55.80     12.72 o
 -10  -6   4       85.27       69.06     12.64 o
  -9  -6   4       45.48       47.31     16.04 o
  -8  -6   4        2.33       -2.52      7.44 o
  -7  -6   4        5.99       15.21      8.00 o
  -6  -6   4       10.73        1.18      6.99 o
  -5  -6   4      135.41      122.50     10.57 o
  -4  -6   4      511.51      505.84     16.67 o
  -3  -6   4      414.59      404.43     20.36 o
  -2  -6   4      197.37      177.68     11.03 o
  -1  -6   4       50.75       63.28      8.50 o
   0  -6   4      553.06      552.58     15.18 o
   1  -6   4       24.44       13.97      7.59 o
   2  -6   4      386.73      387.32     14.70 o
   3  -6   4      612.20      522.93     29.29 o
   4  -6   4        0.01       -4.03      8.68 o
   5  -6   4       31.14       30.94      9.52 o
   6  -6   4      109.73       99.78     11.55 o
   7  -6   4       62.86       63.85     11.05 o
   8  -6   4        5.08       -2.93      8.61 o
   9  -6   4       37.00       24.63     10.81 o
  10  -6   4       89.27       93.64     13.80 o
 -11  -5   4       36.64       51.70     14.31 o
 -10  -5   4        8.43       13.15     11.91 o
  -9  -5   4      219.87      218.09     18.64 o
  -8  -5   4        3.82       -4.04      8.08 o
  -7  -5   4       50.61       49.61      9.47 o
  -6  -5   4      490.08      458.76     23.28 o
  -5  -5   4       42.03       53.77      8.72 o
  -4  -5   4     1143.18     1005.45     22.53 o
  -3  -5   4      258.93      292.35     12.43 o
  -2  -5   4      429.03      458.62     14.45 o
  -1  -5   4      302.22      266.74     11.52 o
   0  -5   4     1127.34     1151.75     20.52 o
   1  -5   4     1029.71     1036.33     19.51 o
   2  -5   4      327.76      277.98     12.09 o
   3  -5   4       17.33       16.95      7.12 o
   4  -5   4      130.52      119.30     11.20 o
   5  -5   4      175.72      156.09     13.00 o
   6  -5   4       40.15       45.25     10.35 o
   7  -5   4        5.35       11.20      8.32 o
   8  -5   4      145.08      153.02     13.78 o
   9  -5   4       49.19       73.35     12.14 o
  10  -5   4       32.89       43.33     11.63 o
 -11  -4   4        0.15        7.59     12.36 o
 -10  -4   4      175.55      191.64     19.19 o
  -9  -4   4      302.02      285.69     19.54 o
  -8  -4   4      147.85      155.50     12.03 o
  -7  -4   4        5.01       16.05      8.51 o
  -6  -4   4        0.10       -3.37      6.75 o
  -5  -4   4       98.64       73.73      8.45 o
  -4  -4   4        8.39       16.64      6.55 o
  -3  -4   4       60.93       62.30      7.25 o
  -2  -4   4      132.88      153.08      8.52 o
  -1  -4   4      497.02      558.50     12.96 o
   0  -4   4      268.88      275.81      9.34 o
   1  -4   4      827.09     1035.52     18.17 o
   2  -4   4       77.44       73.03      7.23 o
   3  -4   4      530.64      519.33     16.83 o
   4  -4   4      112.64      118.56     10.19 o
   5  -4   4       17.44       14.79      8.00 o
   6  -4   4      174.51      181.74     12.94 o
   7  -4   4       31.34       34.21     10.98 o
   8  -4   4        4.37       -4.18      8.37 o
   9  -4   4      133.05      135.86     13.74 o
  10  -4   4       27.83       40.86     13.74 o
  11  -4   4       42.24       45.52     11.74 o
 -11  -3   4      131.16       84.79     17.48 o
 -10  -3   4      133.98      122.55     15.31 o
  -9  -3   4      111.90       87.93     22.33 o
  -8  -3   4        0.07        3.52      5.01 o
  -7  -3   4      120.24      107.40      6.96 o
  -6  -3   4      177.56      153.74      9.49 o
  -5  -3   4       23.40       22.63      5.85 o
  -4  -3   4      216.97      253.81      8.76 o
  -3  -3   4      102.41       88.20      5.84 o
  -2  -3   4       55.60       52.87      4.96 o
  -1  -3   4     1275.28     1276.73     16.83 o
   0  -3   4       14.75       28.84      4.19 o
   1  -3   4        0.18       -1.94      3.89 o
   2  -3   4       63.98       84.68      7.55 o
   3  -3   4      111.33      108.02      8.31 o
   4  -3   4       24.97       27.95      7.06 o
   5  -3   4       33.15        2.08      7.11 o
   6  -3   4        5.28        8.52      7.68 o
   7  -3   4       30.66       31.51      9.42 o
   8  -3   4      294.64      288.12     19.66 o
   9  -3   4      100.77       89.58     11.55 o
  10  -3   4        4.24       -2.26      8.53 o
  11  -3   4      209.48      196.03     16.05 o
 -12  -2   4       27.43       29.51     12.96 o
 -11  -2   4      103.74       54.54     13.11 o
 -10  -2   4        0.08       -4.57      9.14 o
  -9  -2   4       25.59       21.23      6.75 o
  -8  -2   4        8.92        8.25      5.70 o
  -7  -2   4        5.04        1.11      5.13 o
  -6  -2   4       42.38       30.57      5.08 o
  -5  -2   4      934.60      944.28     14.75 o
  -4  -2   4      246.57      249.48      7.34 o
  -3  -2   4      102.15      122.61      6.14 o
  -2  -2   4       15.07        7.65      3.40 o
  -1  -2   4        5.59        9.51      3.02 o
   0  -2   4      851.89      816.28     11.22 o
   1  -2   4        0.05       -0.51      2.93 o
   2  -2   4       63.28       55.01      4.91 o
   3  -2   4     5468.92     6245.14     80.56 o
   4  -2   4     1388.75     1679.59     30.31 o
   5  -2   4      188.87      182.83     10.63 o
   6  -2   4       42.15       37.16      8.27 o
   7  -2   4       73.30       64.59      9.90 o
   8  -2   4      151.71      150.96     12.33 o
   9  -2   4        4.59       -4.34      8.68 o
  10  -2   4       27.36       29.24      9.45 o
  11  -2   4        1.15       -4.02      8.04 o
  12  -2   4        0.88        5.71     10.06 o
 -12  -1   4       13.41        4.81     11.54 o
 -11  -1   4        0.12       -3.76     10.44 o
 -10  -1   4        3.24        1.21     10.06 o
  -9  -1   4      584.74      565.00     18.18 o
  -8  -1   4        1.90       -2.02      4.04 o
  -7  -1   4      186.38      196.41      8.52 o
  -6  -1   4        3.96        5.65      4.05 o
  -5  -1   4      102.37      122.21      5.17 o
  -4  -1   4      704.06      779.65     11.78 o
  -3  -1   4      154.11      163.77      5.24 o
  -2  -1   4     1030.90     1014.17     11.96 o
  -1  -1   4      754.76      832.23     11.00 o
   0  -1   4      148.75      137.04      4.61 o
   1  -1   4       35.83       36.19      3.56 o
   2  -1   4     6968.36     6894.09     70.08 o
   3  -1   4      163.39      147.67      6.34 o
   4  -1   4      801.86      891.46     21.99 o
   5  -1   4      253.30      210.25     10.55 o
   6  -1   4       33.47       31.44      7.70 o
   7  -1   4      196.25      198.89     12.12 o
   8  -1   4      270.34      211.11     13.62 o
   9  -1   4      140.48      152.51     15.65 o
  10  -1   4      126.13      130.33     12.97 o
  11  -1   4      247.36      247.54     16.31 o
  12  -1   4      104.19      115.78     14.05 o
 -12   0   4        2.12       -4.55     13.44 o
 -11   0   4       37.85       34.35      8.93 o
 -10   0   4        4.09       -5.26     10.52 o
  -9   0   4       84.92       97.49      7.84 o
  -8   0   4       83.83      123.87      8.11 o
  -7   0   4      260.59      235.22     11.42 o
  -6   0   4        0.09       -1.45      5.20 o
  -5   0   4        6.72        5.02      3.27 o
  -4   0   4        8.02       10.73      3.20 o
  -3   0   4      264.59      289.78      6.45 o
  -2   0   4       93.94      138.85      3.91 o
  -1   0   4       99.19      147.90      4.49 o
   0   0   4      521.73      538.60      8.15 o
   1   0   4      535.54      521.25      9.02 o
   2   0   4        0.27       -1.29      2.92 o
   3   0   4       39.56       43.87      4.25 o
   4   0   4        5.31       14.45      4.04 o
   5   0   4     1691.22     1917.77     42.08 o
   6   0   4     1713.06     1789.38     32.27 o
   7   0   4      592.24      659.65     20.71 o
   8   0   4       14.77       18.19      8.77 o
   9   0   4      158.76      153.54     12.42 o
  10   0   4       14.69       12.10      8.78 o
  11   0   4      218.40      197.74     15.20 o
  12   0   4       82.03       82.51     12.56 o
 -12   1   4        3.78       -3.69      7.39 o
 -11   1   4      467.61      498.02     45.35 o
 -10   1   4       17.11       24.40     12.49 o
  -9   1   4       45.21       51.12      6.36 o
  -8   1   4       73.81       67.17      6.67 o
  -7   1   4       29.71       28.25      6.33 o
  -6   1   4     1744.76     1607.59     23.85 o
  -5   1   4      206.76      239.10      6.90 o
  -4   1   4     2362.62     2316.51     26.77 o
  -3   1   4      121.44      152.19      4.16 o
  -2   1   4     2180.52     2310.62     21.39 o
  -1   1   4      259.08      213.57      4.28 o
   0   1   4      883.29      848.41      9.28 o
   1   1   4     5314.23     5390.04     48.92 o
   2   1   4     2994.45     3023.47     35.62 o
   3   1   4      968.18      968.88     15.56 o
   4   1   4     2665.07     2662.38     40.58 o
   5   1   4      688.96      695.29     16.70 o
   6   1   4      287.41      319.38     12.63 o
   7   1   4      795.16      817.79     22.62 o
   8   1   4       38.28       35.79      9.00 o
   9   1   4       48.75       46.13      9.87 o
  10   1   4      101.83       99.04     11.70 o
  11   1   4      398.03      395.34     19.16 o
  12   1   4       13.98       11.74      9.87 o
 -12   2   4      171.30      206.98     16.61 o
 -11   2   4       54.27       43.11      9.49 o
 -10   2   4      622.43      595.00     20.14 o
  -9   2   4     1077.66     1014.91     21.84 o
  -8   2   4      207.21      209.62      9.33 o
  -7   2   4       18.74       14.85      4.67 o
  -6   2   4      255.27      260.38     10.02 o
  -5   2   4       41.28       39.91      5.14 o
  -4   2   4      519.27      508.47     12.52 o
  -3   2   4       87.65       90.21      4.34 o
  -2   2   4       97.47      105.14      3.39 o
  -1   2   4     1821.23     1796.83     18.90 o
   0   2   4     1216.67     1329.42     18.28 o
   1   2   4       39.19       42.05      3.29 o
   2   2   4      154.84      163.28      5.23 o
   3   2   4      642.57      612.68     16.70 o
   4   2   4      627.64      623.24     12.72 o
   5   2   4       99.39      124.60      6.89 o
   6   2   4      134.95      130.56      8.83 o
   7   2   4        7.64        4.64      6.85 o
   8   2   4      146.68      157.56     12.03 o
   9   2   4     2466.71     2432.79     44.18 o
  10   2   4        2.43       -3.98      7.95 o
  11   2   4       14.97       14.39      9.38 o
  12   2   4      551.66      595.79     25.57 o
 -12   3   4        3.23       -5.17     10.35 o
 -11   3   4        0.53        3.05      7.76 o
 -10   3   4      107.86       96.24     11.39 o
  -9   3   4      337.63      299.56     14.50 o
  -8   3   4      299.91      309.02     10.61 o
  -7   3   4        3.29        6.31      4.25 o
  -6   3   4      954.49      933.73     20.71 o
  -5   3   4       59.38       43.08      5.20 o
  -4   3   4       50.26       41.39      3.99 o
  -3   3   4     2197.66     2141.48     22.40 o
  -2   3   4      849.17      809.23     11.76 o
  -1   3   4      205.36      182.68      7.61 o
   0   3   4       70.98       59.21      9.57 o
   1   3   4      458.05      450.62      9.20 o
   2   3   4     1540.82     1721.43     22.88 o
   3   3   4      283.00      261.50      9.27 o
   4   3   4      579.49      612.80     13.77 o
   5   3   4       64.49       85.27      7.02 o
   6   3   4      331.39      285.47     13.47 o
   7   3   4     1058.26     1040.40     23.90 o
   8   3   4       43.94       32.58      8.61 o
   9   3   4      395.86      421.66     17.63 o
  10   3   4        4.35       -3.65      7.31 o
  11   3   4       76.50       95.35     10.53 o
  12   3   4       91.52       97.38     11.35 o
 -12   4   4      456.99      483.90     34.40 o
 -11   4   4      211.30      190.85     17.61 o
 -10   4   4        5.56        1.06      7.47 o
  -9   4   4        5.48        9.22      7.28 o
  -8   4   4      316.56      280.61     11.43 o
  -7   4   4       18.57        5.85      5.09 o
  -6   4   4        0.35        1.79      5.01 o
  -5   4   4       21.59       14.18      2.99 o
  -4   4   4      385.77      461.75      7.78 o
  -3   4   4       12.61        9.03      2.49 o
  -2   4   4     1166.34     1261.00     15.40 o
  -1   4   4       70.13       54.02      4.63 o
   0   4   4      279.63      281.62     11.41 o
   1   4   4      225.93      266.82      7.04 o
   2   4   4      170.84      195.17      5.43 o
   3   4   4      291.24      325.34     10.76 o
   4   4   4      526.43      515.98     20.04 o
   5   4   4      429.72      482.24     15.86 o
   6   4   4      129.42      153.70      9.72 o
   7   4   4       31.48       19.98      8.76 o
   8   4   4       72.54       62.16      9.72 o
   9   4   4        3.02        7.01      6.62 o
  10   4   4       51.64       53.32      8.56 o
  11   4   4      463.65      442.23     17.63 o
  12   4   4       30.13       41.66      9.58 o
 -11   5   4      123.64      122.28     19.70 o
 -10   5   4       49.38       70.26     15.97 o
  -9   5   4        2.09        0.14      7.01 o
  -8   5   4      151.16      146.62      8.45 o
  -7   5   4        3.97       -3.05      6.61 o
  -6   5   4      157.35      188.68      6.08 o
  -5   5   4       92.46       77.16      5.32 o
  -4   5   4      195.91      204.56      5.62 o
  -3   5   4     1655.31     1860.68     18.48 o
  -2   5   4      133.00      117.01      4.10 o
  -1   5   4       71.60       70.57      3.35 o
   0   5   4      456.85      433.13      7.08 o
   1   5   4        2.67        7.80      2.21 o
   2   5   4     1826.40     1792.41     22.67 o
   3   5   4      235.57      246.41      7.21 o
   4   5   4     1967.07     2006.64     31.77 o
   5   5   4       50.51       75.26      6.74 o
   6   5   4       92.01       84.85      7.92 o
   7   5   4      130.55      116.41     10.58 o
   8   5   4      167.58      142.83     13.94 o
   9   5   4       94.84      108.65     10.79 o
  10   5   4        8.91        0.53      8.00 o
  11   5   4      164.09      193.70     25.38 o
  12   5   4      145.66      161.13     13.21 o
 -11   6   4        0.22       -4.89      9.77 o
 -10   6   4       97.91      126.70     13.98 o
  -9   6   4      660.38      679.26     24.97 o
  -8   6   4       78.84       50.67     11.64 o
  -7   6   4      296.85      274.39     10.85 o
  -6   6   4      228.28      255.50      8.24 o
  -5   6   4       94.17       89.51      5.80 o
  -4   6   4       61.43       74.25      4.86 o
  -3   6   4       21.66       34.72      3.57 o
  -2   6   4      470.30      521.67      8.68 o
  -1   6   4      301.52      258.38      6.44 o
   0   6   4      236.41      245.71      6.31 o
   1   6   4       51.74       62.58      3.74 o
   2   6   4      517.21      530.21      9.31 o
   3   6   4      666.00      738.88     13.72 o
   4   6   4      393.26      386.20     15.86 o
   5   6   4      307.24      332.30     11.51 o
   6   6   4       15.17        6.80      6.97 o
   7   6   4        0.07       -3.67      7.34 o
   8   6   4      241.29      261.96     14.43 o
   9   6   4        0.02       -4.08      8.16 o
  10   6   4      363.01      388.01     18.36 o
  11   6   4       98.63      114.72     13.06 o
  12   6   4      246.98      274.57     17.41 o
 -10   7   4        0.14       16.64     12.12 o
  -9   7   4      133.97      119.11     13.57 o
  -8   7   4       44.37       29.57     12.57 o
  -7   7   4       14.51       11.47      6.17 o
  -6   7   4        8.72       12.90      4.83 o
  -5   7   4       22.51       20.20      5.62 o
  -4   7   4       11.59       12.74      4.28 o
  -3   7   4       13.54       16.35      4.03 o
  -2   7   4      544.40      533.52      9.72 o
  -1   7   4      206.47      210.01      6.38 o
   0   7   4     2319.88     2368.81     30.12 o
   1   7   4       42.23       70.14      4.42 o
   2   7   4        0.59       -0.88      3.35 o
   3   7   4      156.80      174.87      6.41 o
   4   7   4      721.74      768.35     19.05 o
   5   7   4      314.67      322.80     11.94 o
   6   7   4      161.86      172.62     11.93 o
   7   7   4      142.30      123.38     11.34 o
   8   7   4        0.55       -3.33      6.66 o
   9   7   4      411.27      424.34     18.39 o
  10   7   4      153.36      153.87     15.82 o
  11   7   4        9.54        0.86      8.52 o
 -10   8   4       38.17       49.89     14.97 o
  -9   8   4       43.48       47.56     13.16 o
  -8   8   4       89.91       82.78     11.95 o
  -7   8   4       36.92       33.77      8.07 o
  -6   8   4      361.81      320.32     15.13 o
  -5   8   4       28.62       35.56      7.25 o
  -4   8   4      506.02      504.56     14.70 o
  -3   8   4     1887.22     1961.64     27.00 o
  -2   8   4        2.62        4.06      4.12 o
  -1   8   4      225.02      250.12      7.73 o
   0   8   4      181.99      182.83      7.44 o
   1   8   4      291.89      311.93      8.50 o
   2   8   4      437.34      383.75     13.32 o
   3   8   4      989.47      975.93     16.80 o
   4   8   4        0.45        0.97      4.52 o
   5   8   4        0.06       12.97      7.91 o
   6   8   4       63.43       63.51      9.47 o
   7   8   4       23.29       23.08      8.44 o
   8   8   4       65.52       66.85     10.42 o
   9   8   4       69.11       80.70     11.37 o
  10   8   4        1.64        1.65     10.26 o
  11   8   4      102.19      126.07     22.55 o
  -9   9   4       26.32       24.16     12.90 o
  -8   9   4       47.68       38.12     13.22 o
  -7   9   4        5.55       18.37      8.95 o
  -6   9   4      465.91      431.66     16.81 o
  -5   9   4      104.31      115.02     10.26 o
  -4   9   4       13.28       16.97      6.89 o
  -3   9   4       82.22       75.81     11.32 o
  -2   9   4      265.05      275.41     10.05 o
  -1   9   4      243.86      249.72      9.28 o
   0   9   4       45.62       50.74      5.96 o
   1   9   4      142.63      117.35      6.63 o
   2   9   4      949.06      900.84     15.40 o
   3   9   4     1268.33     1216.16     20.46 o
   4   9   4      467.73      442.73     12.36 o
   5   9   4       40.16       33.18      7.56 o
   6   9   4      645.55      666.74     21.16 o
   7   9   4      302.38      297.58     18.61 o
   8   9   4       54.65       60.98     10.79 o
   9   9   4      249.51      280.08     19.36 o
  10   9   4      159.95      143.96     16.46 o
  -8  10   4       31.27       33.31     13.19 o
  -7  10   4      340.51      369.08     19.75 o
  -6  10   4      223.74      229.44     16.14 o
  -5  10   4       88.42       77.19     11.68 o
  -4  10   4       18.28       20.01      7.63 o
  -3  10   4     1125.79     1118.24     25.63 o
  -2  10   4      509.11      470.63     19.73 o
  -1  10   4       10.62       15.68      6.22 o
   0  10   4       72.96       76.62      7.91 o
   1  10   4       18.35       18.82      6.25 o
   2  10   4       44.69       47.75      6.44 o
   3  10   4     1016.37     1034.49     19.17 o
   4  10   4        8.22        6.08      5.06 o
   5  10   4     1053.59     1096.44     29.11 o
   6  10   4       57.43       53.68      9.60 o
   7  10   4      126.21      111.10     11.55 o
   8  10   4       86.30       90.95     13.70 o
   9  10   4        4.12       10.39     10.65 o
  -7  11   4       23.95       48.81     11.83 o
  -6  11   4       21.62        6.83     15.24 o
  -5  11   4        6.27       -1.80      9.28 o
  -4  11   4      230.40      230.87     16.27 o
  -3  11   4      155.75      161.83     14.13 o
  -2  11   4       51.05       50.48      8.63 o
  -1  11   4       20.26        8.70      6.81 o
   0  11   4       53.97       51.66     10.70 o
   1  11   4       10.35       10.08      6.55 o
   2  11   4       39.30       40.24      6.67 o
   3  11   4       27.47       29.39      6.45 o
   4  11   4       24.87       27.81      6.12 o
   5  11   4      598.41      570.23     19.98 o
   6  11   4      177.31      169.47     13.19 o
   7  11   4        8.01       19.57     10.52 o
   8  11   4        8.40       13.67     17.18 o
   9  11   4        1.95       -1.07     10.45 o
  -6  12   4       70.92       68.60     13.19 o
  -5  12   4        8.49       10.74      9.94 o
  -4  12   4        2.06       -2.12      8.93 o
  -3  12   4      228.74      255.20     17.17 o
  -2  12   4       35.87       40.14     10.30 o
  -1  12   4       19.36       33.62      9.34 o
   0  12   4      117.69      160.93     13.53 o
   1  12   4       51.13       38.53      9.55 o
   2  12   4        0.10       -2.99      5.98 o
   3  12   4      119.63      136.64     10.76 o
   4  12   4       24.90       33.84     10.51 o
   5  12   4       56.11       56.86     12.04 o
   6  12   4        7.79        3.89      9.21 o
   7  12   4       11.66       -4.72      9.43 o
  -4  13   4       23.62       21.32     10.76 o
  -3  13   4      104.44      105.00     14.53 o
  -2  13   4       16.04       19.55     10.74 o
  -1  13   4        0.51       -3.25      8.31 o
   0  13   4      159.69      194.60     15.64 o
   1  13   4      120.15      106.63     12.40 o
   2  13   4       42.92       61.35     11.63 o
   3  13   4       33.03       28.72     11.20 o
   4  13   4      403.80      379.19     21.21 o
   5  13   4       47.10       37.52     19.79 o
   6  13   4       55.79       62.15     13.30 o
  -2  14   4       39.53       36.55     12.00 o
  -1  14   4        0.04        3.67      9.56 o
   0  14   4      162.26      194.75     16.20 o
   1  14   4        0.06       10.94      9.19 o
   2  14   4        0.07        1.66     14.41 o
   3  14   4        9.92        1.89     10.17 o
  -4 -10   5        0.36        0.07      8.99 o
  -3 -10   5       71.29       67.86     11.43 o
  -2 -10   5        0.22        5.20      8.48 o
  -1 -10   5      309.59      309.83     22.13 o
   0 -10   5        0.27       22.31     10.49 o
   1 -10   5      168.96      200.93     22.42 o
   2 -10   5        0.11        6.40     10.09 o
   3 -10   5        7.40       16.56     10.68 o
   4 -10   5        1.85        9.32     10.77 o
  -6  -9   5       54.04       68.16     11.22 o
  -5  -9   5       14.53       19.14      9.21 o
  -4  -9   5      106.43      136.34     12.56 o
  -3  -9   5        4.53        2.97      8.19 o
  -2  -9   5      210.17      205.34     14.36 o
  -1  -9   5      205.58      199.00     17.67 o
   0  -9   5       93.93       96.59     13.20 o
   1  -9   5      444.73      464.38     29.58 o
   2  -9   5      242.27      248.85     17.28 o
   3  -9   5      320.50      324.60     26.49 o
   4  -9   5       92.87      119.51     13.71 o
   5  -9   5       87.81       53.75     12.49 o
   6  -9   5        0.40       19.32     11.09 o
  -8  -8   5      100.26      134.54     21.78 o
  -7  -8   5      100.57       99.53     12.04 o
  -6  -8   5       64.10       56.04     10.52 o
  -5  -8   5       35.67       35.21      9.34 o
  -4  -8   5       15.54       14.60      8.65 o
  -3  -8   5      172.10      160.92     12.70 o
  -2  -8   5       38.94       36.15      9.00 o
  -1  -8   5       60.47       67.44      9.98 o
   0  -8   5      427.31      466.31     17.85 o
   1  -8   5       69.42       73.87     11.80 o
   2  -8   5      245.19      221.14     13.83 o
   3  -8   5       19.43       14.88      8.77 o
   4  -8   5       68.78       65.69     11.68 o
   5  -8   5      169.51      181.69     15.15 o
   6  -8   5        3.62        2.38     10.85 o
   7  -8   5      202.58      250.77     18.24 o
  -9  -7   5       17.70       40.24     11.27 o
  -8  -7   5      298.38      317.86     16.63 o
  -7  -7   5       15.16        5.60     10.67 o
  -6  -7   5        0.84       -4.27      8.55 o
  -5  -7   5      125.29      108.51     11.23 o
  -4  -7   5       35.86       34.07      8.54 o
  -3  -7   5      476.19      448.71     16.95 o
  -2  -7   5      464.07      455.95     16.95 o
  -1  -7   5      180.55      180.01     12.08 o
   0  -7   5      264.73      278.98     14.37 o
   1  -7   5       13.31       16.31      8.03 o
   2  -7   5      782.92      696.99     20.63 o
   3  -7   5        0.01        4.79      7.33 o
   4  -7   5        3.40       10.02      8.39 o
   5  -7   5       35.62       48.44     10.90 o
   6  -7   5       71.93       65.16     11.91 o
   7  -7   5      869.09      855.69     35.63 o
   8  -7   5      115.43      123.05     14.64 o
  -9  -6   5      658.92      637.52     25.14 o
  -8  -6   5        6.84        0.18      7.46 o
  -7  -6   5       60.12       59.47      9.57 o
  -6  -6   5      254.13      234.56     13.23 o
  -5  -6   5      336.14      328.03     14.53 o
  -4  -6   5       25.86       26.19      8.16 o
  -3  -6   5       87.12       92.16      9.81 o
  -2  -6   5      122.09      122.91     10.62 o
  -1  -6   5       12.47       19.84      7.53 o
   0  -6   5      920.18      884.38     19.68 o
   1  -6   5      477.06      469.58     16.73 o
   2  -6   5      241.21      226.35     13.02 o
   3  -6   5      266.22      239.25     13.46 o
   4  -6   5        0.79       -4.09      8.18 o
   5  -6   5      398.69      381.62     39.64 o
   6  -6   5       46.47       67.73     10.97 o
   7  -6   5        8.11        4.09      8.93 o
   8  -6   5      441.05      418.04     23.71 o
   9  -6   5       17.27       32.06     10.97 o
 -10  -5   5       63.11       97.03     14.53 o
  -9  -5   5        2.38        2.97      8.56 o
  -8  -5   5       88.17       88.81     10.22 o
  -7  -5   5      724.02      663.63     19.63 o
  -6  -5   5      183.50      187.80     11.77 o
  -5  -5   5      468.52      448.83     15.88 o
  -4  -5   5      250.79      238.01     12.55 o
  -3  -5   5        3.82        1.26      6.87 o
  -2  -5   5      221.69      203.09     17.17 o
  -1  -5   5      903.99      951.70     19.32 o
   0  -5   5      107.91      111.80      9.43 o
   1  -5   5      619.89      605.07     17.33 o
   2  -5   5       68.67       61.48      8.71 o
   3  -5   5      128.12      137.36     11.48 o
   4  -5   5      335.89      383.97     16.96 o
   5  -5   5      511.71      458.48     18.64 o
   6  -5   5       76.98       84.47     11.25 o
   7  -5   5      374.70      359.14     17.75 o
   8  -5   5      463.24      429.71     19.97 o
   9  -5   5        7.38        8.29     14.49 o
  10  -5   5      577.08      555.69     27.58 o
 -11  -4   5       71.67       63.67     14.81 o
 -10  -4   5      111.31      114.14     15.99 o
  -9  -4   5      217.16      220.88     18.57 o
  -8  -4   5       30.02       14.11      8.41 o
  -7  -4   5      353.42      324.88     13.86 o
  -6  -4   5      349.79      318.45     13.51 o
  -5  -4   5      528.79      514.65     21.37 o
  -4  -4   5      176.26      170.88     10.52 o
  -3  -4   5      179.64      157.35      9.56 o
  -2  -4   5       14.24       10.59      6.17 o
  -1  -4   5       61.87       57.82      6.53 o
   0  -4   5       21.02       27.60      5.87 o
   1  -4   5     1452.26     1490.14     23.79 o
   2  -4   5      185.29      200.15     12.23 o
   3  -4   5      258.83      232.00     13.13 o
   4  -4   5      477.79      428.11     28.99 o
   5  -4   5       46.51       55.74      9.90 o
   6  -4   5      689.18      646.16     32.95 o
   7  -4   5      723.89      643.15     22.88 o
   8  -4   5      296.56      265.14     16.06 o
   9  -4   5        9.91        0.12      9.15 o
  10  -4   5      103.62      100.29     13.65 o
  11  -4   5        5.21       -5.15     10.31 o
 -11  -3   5        7.31        9.12     11.77 o
 -10  -3   5       87.89      124.19     19.18 o
  -9  -3   5        2.13        7.03     10.33 o
  -8  -3   5       39.45       37.39      8.54 o
  -7  -3   5      472.69      426.61     14.00 o
  -6  -3   5        1.85       -2.92      5.84 o
  -5  -3   5       37.74       49.08      9.08 o
  -4  -3   5      333.45      320.71     10.73 o
  -3  -3   5      152.98      169.73      8.50 o
  -2  -3   5       20.11       12.55      4.74 o
  -1  -3   5      800.10      748.50     14.81 o
   0  -3   5       94.46      104.73      6.59 o
   1  -3   5      246.20      270.96      9.97 o
   2  -3   5     1729.05     1783.05     31.29 o
   3  -3   5       70.58       75.43      8.41 o
   4  -3   5        6.83       11.50      7.14 o
   5  -3   5      100.57      124.97     18.61 o
   6  -3   5       68.68       74.55     12.03 o
   7  -3   5       20.88       18.52      8.90 o
   8  -3   5        9.31       18.05      8.66 o
   9  -3   5       15.71        8.99      9.05 o
  10  -3   5        4.76       11.86      9.71 o
  11  -3   5       75.95       65.38     13.61 o
 -11  -2   5        0.03       15.42     11.93 o
 -10  -2   5      146.99      159.62     33.54 o
  -9  -2   5      266.61      225.94     12.36 o
  -8  -2   5        2.76        2.60      4.97 o
  -7  -2   5      299.12      284.13     13.06 o
  -6  -2   5      318.38      335.46      9.45 o
  -5  -2   5        3.90       10.24      4.64 o
  -4  -2   5        3.75       -2.03      4.06 o
  -3  -2   5      254.33      257.86      7.93 o
  -2  -2   5      209.91      205.66      6.83 o
  -1  -2   5      556.65      562.53      9.80 o
   0  -2   5        0.39       -1.91      3.82 o
   1  -2   5      137.05      157.80      6.29 o
   2  -2   5       31.47       36.70      6.12 o
   3  -2   5      103.65      135.89     11.31 o
   4  -2   5      171.71      167.83     10.20 o
   5  -2   5       62.80       81.58      9.35 o
   6  -2   5      436.29      387.63     26.17 o
   7  -2   5      342.98      354.11     16.61 o
   8  -2   5       36.33       33.37      9.43 o
   9  -2   5       88.61       95.27     11.62 o
  10  -2   5       13.15       21.15      9.70 o
  11  -2   5      161.90      158.23     15.01 o
 -11  -1   5       43.35       54.70     13.08 o
 -10  -1   5       33.77       26.83      7.82 o
  -9  -1   5      110.77      115.47     16.31 o
  -8  -1   5       31.02       14.54      6.62 o
  -7  -1   5      267.36      273.71     10.72 o
  -6  -1   5      415.65      402.83     10.55 o
  -5  -1   5       39.88       43.20      8.17 o
  -4  -1   5     2112.44     2111.75     24.69 o
  -3  -1   5      283.56      345.49      7.72 o
  -2  -1   5      704.26      714.92     10.91 o
  -1  -1   5        3.48       -1.37      2.75 o
   0  -1   5       28.65       18.36      3.36 o
   1  -1   5       31.02       22.41      3.67 o
   2  -1   5      240.06      204.08      6.93 o
   3  -1   5      813.65      870.69     18.49 o
   4  -1   5       16.20       25.61      6.05 o
   5  -1   5      900.33      835.36     20.29 o
   6  -1   5       30.03       10.94      7.71 o
   7  -1   5     1352.37     1349.02     43.16 o
   8  -1   5      378.37      345.96     16.42 o
   9  -1   5       23.13       28.81      9.07 o
  10  -1   5      116.81      126.68     17.29 o
  11  -1   5       14.30        9.13      9.11 o
  12  -1   5        1.38       -4.90      9.80 o
 -12   0   5       69.48       94.54     18.52 o
 -11   0   5      227.64      227.15     14.33 o
 -10   0   5       11.41       -1.52      6.96 o
  -9   0   5      344.34      344.55     24.25 o
  -8   0   5       94.64      102.37      9.57 o
  -7   0   5      196.91      174.63      9.50 o
  -6   0   5      115.80      115.27      5.48 o
  -5   0   5      539.17      487.96      9.60 o
  -4   0   5     1499.11     1533.45     18.74 o
  -3   0   5      732.35      781.63     10.97 o
  -2   0   5     1386.98     1296.72     14.00 o
  -1   0   5      260.39      253.23      8.05 o
   0   0   5     2879.33     2899.49     29.15 o
   1   0   5      630.97      649.81     10.95 o
   2   0   5        0.95       -1.55      3.10 o
   3   0   5        7.53        4.54      3.69 o
   4   0   5       16.94       29.85      5.16 o
   5   0   5       34.66       36.56      7.36 o
   6   0   5       54.85       85.53      9.01 o
   7   0   5      515.98      525.46     18.03 o
   8   0   5      249.27      252.02     15.45 o
   9   0   5        0.08        1.57      7.77 o
  10   0   5      441.01      458.36     22.48 o
  11   0   5       43.52       49.50     10.86 o
  12   0   5       23.17       10.22      9.92 o
 -12   1   5        5.49       11.88      9.33 o
 -11   1   5        1.41       -3.61      7.22 o
 -10   1   5       21.96       14.66      7.25 o
  -9   1   5      140.14      147.77     11.22 o
  -8   1   5       13.43        7.82      4.73 o
  -7   1   5      219.53      236.27      8.79 o
  -6   1   5      851.98      849.21     14.44 o
  -5   1   5      181.24      188.80      8.24 o
  -4   1   5      158.31      165.18      6.11 o
  -3   1   5       44.55       44.84      2.98 o
  -2   1   5     2462.14     2508.42     22.18 o
  -1   1   5     3203.59     3084.53     27.83 o
   0   1   5      153.85      155.62      4.19 o
   1   1   5     2933.00     2999.35     29.31 o
   2   1   5     2180.53     2287.75     26.15 o
   3   1   5       31.26       31.12      8.45 o
   4   1   5     1052.28     1191.06     19.59 o
   5   1   5     1706.67     1693.53     26.28 o
   6   1   5       33.81       36.22      7.53 o
   7   1   5       43.58       39.93      8.14 o
   8   1   5      144.38      128.12     11.56 o
   9   1   5        8.44       16.45      8.07 o
  10   1   5       77.17       91.62     11.67 o
  11   1   5       44.37       74.54     11.92 o
  12   1   5        0.19       -4.53      9.06 o
 -12   2   5       30.37       34.10     11.32 o
 -11   2   5      100.32       99.87     13.06 o
 -10   2   5      188.22      184.62     14.40 o
  -9   2   5      183.20      156.01     11.40 o
  -8   2   5      898.58      867.89     23.47 o
  -7   2   5     1311.59     1274.30     26.47 o
  -6   2   5      101.84      100.81      7.47 o
  -5   2   5        9.16       17.79      4.65 o
  -4   2   5       33.46       20.13      3.11 o
  -3   2   5       13.96       10.11      3.03 o
  -2   2   5      572.13      690.53     12.19 o
  -1   2   5      806.28      762.18      9.85 o
   0   2   5      280.49      315.57      5.35 o
   1   2   5     3901.59     3544.52     38.82 o
   2   2   5     1951.86     1795.86     22.42 o
   3   2   5      123.83      146.09      6.68 o
   4   2   5      100.16       94.17      5.92 o
   5   2   5        2.26        0.32      4.40 o
   6   2   5      127.14      128.02     20.51 o
   7   2   5      157.70      155.92     10.92 o
   8   2   5      336.33      322.42     14.89 o
   9   2   5       32.26       21.62      8.71 o
  10   2   5        8.46        2.29     10.32 o
  11   2   5       27.23       28.26     13.74 o
  12   2   5       39.92       83.17     14.00 o
 -12   3   5      318.59      299.97     23.35 o
 -11   3   5        0.63        9.89      8.30 o
 -10   3   5       25.75       20.13      8.44 o
  -9   3   5       27.24       24.63      8.02 o
  -8   3   5        1.39       -1.01      7.20 o
  -7   3   5       94.01      112.37      9.44 o
  -6   3   5      287.11      283.51     10.61 o
  -5   3   5       26.32       26.96      5.49 o
  -4   3   5      412.79      417.00      8.09 o
  -3   3   5      403.75      360.29      8.15 o
  -2   3   5      118.65      146.74      5.59 o
  -1   3   5     1252.05     1275.17     18.05 o
   0   3   5        2.22        8.65      6.83 o
   1   3   5      681.76      705.15     17.10 o
   2   3   5     1642.65     1680.25     22.06 o
   3   3   5     2004.53     1962.67     27.37 o
   4   3   5      420.18      461.72     12.19 o
   5   3   5      171.80      153.63      7.85 o
   6   3   5      202.12      234.75     10.60 o
   7   3   5        0.32       -1.64      6.79 o
   8   3   5      601.06      573.80     19.77 o
   9   3   5       36.67       44.77      9.38 o
  10   3   5        1.23       -3.74      7.49 o
  11   3   5      100.86      102.47     12.67 o
  12   3   5       27.71       32.54      9.35 o
 -11   4   5      155.84      138.82     14.61 o
 -10   4   5      246.22      246.39     16.76 o
  -9   4   5      426.10      454.72     17.53 o
  -8   4   5        9.26       16.25      7.14 o
  -7   4   5     1796.15     1748.87     32.43 o
  -6   4   5      231.32      244.92     11.24 o
  -5   4   5        8.98        9.60      4.02 o
  -4   4   5      920.88      996.09     14.62 o
  -3   4   5     1232.30     1301.19     16.03 o
  -2   4   5        3.46        8.94      2.99 o
  -1   4   5     1208.90     1098.23     20.38 o
   0   4   5      179.81      200.87     15.94 o
   1   4   5       54.21       41.23      4.96 o
   2   4   5      307.23      347.89      7.34 o
   3   4   5        9.84        7.94      3.55 o
   4   4   5       21.92       19.86      4.65 o
   5   4   5      261.78      277.42     10.34 o
   6   4   5        4.42        0.16      5.96 o
   7   4   5       34.70       39.43      9.61 o
   8   4   5      156.65      196.83     12.59 o
   9   4   5       26.69       29.90      8.72 o
  10   4   5      270.01      262.54     13.70 o
  11   4   5       54.26       70.27     10.02 o
  12   4   5        0.70       -3.70      7.56 o
 -11   5   5       50.67       34.80     16.17 o
 -10   5   5      281.48      280.21     17.76 o
  -9   5   5      163.90      154.46     21.38 o
  -8   5   5        4.30        9.76      6.76 o
  -7   5   5       14.56        3.94      6.69 o
  -6   5   5       86.01      110.56      8.55 o
  -5   5   5        0.05        0.15      3.00 o
  -4   5   5      162.99      163.67      5.24 o
  -3   5   5      333.44      363.91      7.21 o
  -2   5   5       53.27       72.91      4.23 o
  -1   5   5     1311.31     1363.75     25.97 o
   0   5   5      381.41      338.27      8.22 o
   1   5   5      141.18      136.01      5.86 o
   2   5   5        7.36       14.56      2.74 o
   3   5   5      306.44      349.95      8.80 o
   4   5   5       82.04       77.48      9.80 o
   5   5   5      120.33      119.68      9.35 o
   6   5   5       88.94       84.87      7.80 o
   7   5   5       38.52       30.59      8.19 o
   8   5   5       32.73       17.87      8.27 o
   9   5   5        0.96       -3.55      7.11 o
  10   5   5      171.96      192.32     12.39 o
  11   5   5       66.88       64.78      9.84 o
  12   5   5       12.55       29.61     10.02 o
 -11   6   5       20.62       25.32     18.67 o
 -10   6   5       83.83       87.56     14.97 o
  -9   6   5       34.35       24.35      9.25 o
  -8   6   5       42.31       39.86     12.40 o
  -7   6   5       99.55      105.15     13.54 o
  -6   6   5        2.71       -2.26      4.52 o
  -5   6   5       28.46       26.33      4.49 o
  -4   6   5      595.20      598.30     10.14 o
  -3   6   5        0.06        1.41      2.27 o
  -2   6   5       54.03       75.72      3.69 o
  -1   6   5      104.35      151.01      5.70 o
   0   6   5      199.74      199.73      8.94 o
   1   6   5        4.32       -1.70      3.41 o
   2   6   5      193.94      182.25      5.68 o
   3   6   5       67.84       93.51      5.20 o
   4   6   5      141.21      156.41      9.54 o
   5   6   5      236.21      244.17     11.27 o
   6   6   5       33.92       33.61      9.86 o
   7   6   5        6.21       -1.77      8.98 o
   8   6   5        4.53        8.95      7.71 o
   9   6   5       50.91       62.99     10.07 o
  10   6   5        2.78        7.07      8.76 o
  11   6   5      148.98      147.23     12.51 o
  12   6   5       56.40       50.86     11.35 o
 -10   7   5       46.60       52.99     14.20 o
  -9   7   5      373.46      351.56     23.41 o
  -8   7   5      360.75      335.10     17.77 o
  -7   7   5      621.15      571.65     17.02 o
  -6   7   5      729.24      718.88     14.82 o
  -5   7   5        9.23        3.55      4.24 o
  -4   7   5      214.61      193.30      6.27 o
  -3   7   5       15.47       15.17      3.49 o
  -2   7   5       39.49       36.75      4.00 o
  -1   7   5      684.54      690.11     11.50 o
   0   7   5      172.06      138.71      5.15 o
   1   7   5       60.92       68.13      3.95 o
   2   7   5       79.12       92.59      4.91 o
   3   7   5       26.37       21.54      4.42 o
   4   7   5       53.04       62.46      6.50 o
   5   7   5      670.52      651.76     18.23 o
   6   7   5        2.89       13.19      7.81 o
   7   7   5       66.23       64.90      9.73 o
   8   7   5       14.55       21.90     11.16 o
   9   7   5       29.64       33.51      9.14 o
  10   7   5       95.64       92.77     12.01 o
  11   7   5      129.66      139.97     15.86 o
 -10   8   5       25.97       10.80     11.26 o
  -9   8   5      103.99      107.87     27.10 o
  -8   8   5      346.59      316.35     31.66 o
  -7   8   5      393.29      312.32     15.71 o
  -6   8   5      253.18      289.81     14.50 o
  -5   8   5       68.65       66.57      6.61 o
  -4   8   5       20.64       27.69      5.25 o
  -3   8   5       19.11       21.37      4.30 o
  -2   8   5        0.02        4.24      3.69 o
  -1   8   5     1635.90     1573.42     21.29 o
   0   8   5       41.11       35.04      4.56 o
   1   8   5       41.17       41.34      4.40 o
   2   8   5      683.85      677.86     11.86 o
   3   8   5      120.41      125.66      6.26 o
   4   8   5        1.60        6.53      4.82 o
   5   8   5       77.85       90.44      9.46 o
   6   8   5       49.08       63.22      9.29 o
   7   8   5      388.78      377.39     19.85 o
   8   8   5      162.97      188.63     13.13 o
   9   8   5        0.63       -4.33      8.66 o
  10   8   5       19.52       25.63     13.04 o
  11   8   5      142.87      147.91     16.15 o
  -9   9   5       23.80        6.41     14.35 o
  -8   9   5      114.04      148.27     17.31 o
  -7   9   5      296.90      265.57     16.23 o
  -6   9   5       18.95       17.45      8.59 o
  -5   9   5        4.56       12.41      8.06 o
  -4   9   5      476.91      472.39     20.25 o
  -3   9   5      263.52      281.65     11.40 o
  -2   9   5       11.90        2.73      4.88 o
  -1   9   5      417.36      391.91      9.68 o
   0   9   5       45.64       56.82      7.35 o
   1   9   5      100.98      105.86      6.75 o
   2   9   5      114.96      124.82      6.44 o
   3   9   5       95.74      108.32      6.55 o
   4   9   5       54.06       60.84      6.44 o
   5   9   5      100.69      115.59      9.04 o
   6   9   5       29.68       25.65      9.95 o
   7   9   5        1.32       12.95      9.72 o
   8   9   5      377.92      396.00     20.49 o
   9   9   5      159.97      173.87     20.64 o
  10   9   5       19.12       32.87     14.26 o
  -8  10   5        3.38        7.61     16.85 o
  -7  10   5      144.99      114.72     30.75 o
  -6  10   5       47.39       23.72     10.08 o
  -5  10   5      177.36      178.75     14.02 o
  -4  10   5      341.18      295.01     15.96 o
  -3  10   5      455.26      438.92     28.49 o
  -2  10   5       82.96       87.79      8.75 o
  -1  10   5      680.42      672.63     15.88 o
   0  10   5      129.40      126.85      8.16 o
   1  10   5      113.51      120.89      7.96 o
   2  10   5      213.90      200.33     10.03 o
   3  10   5       88.59       87.00      8.29 o
   4  10   5        0.01        3.78      4.86 o
   5  10   5       54.33       52.05      8.55 o
   6  10   5        5.39       -3.27      6.53 o
   7  10   5        6.94       12.80      9.70 o
   8  10   5       11.90       21.14     12.62 o
   9  10   5      294.43      321.68     20.66 o
  -7  11   5      206.78      223.95     20.91 o
  -6  11   5      142.23      142.75     14.44 o
  -5  11   5       65.53       66.96     23.40 o
  -4  11   5      693.26      704.15     24.57 o
  -3  11   5       21.68        7.52      8.54 o
  -2  11   5       10.17       11.55      8.15 o
  -1  11   5      206.89      186.69     16.31 o
   0  11   5      359.58      314.51     15.98 o
   1  11   5      241.91      246.89     14.30 o
   2  11   5      113.14      111.60      9.16 o
   3  11   5       28.88       43.07      7.44 o
   4  11   5        8.28        7.25      6.51 o
   5  11   5       93.77       96.52     12.20 o
   6  11   5       10.70       15.21      9.71 o
   7  11   5        1.96        5.64     11.85 o
   8  11   5       19.74       13.30     17.05 o
   9  11   5       13.53       14.96     11.24 o
  -6  12   5      125.70      141.20     18.47 o
  -5  12   5        3.43        3.33      9.09 o
  -4  12   5       75.34       56.80     11.56 o
  -3  12   5       43.96       24.34      9.40 o
  -2  12   5      521.35      448.14     20.19 o
  -1  12   5        6.75        5.93      8.59 o
   0  12   5       76.99       89.57     12.63 o
   1  12   5      164.86      151.22     12.97 o
   2  12   5        7.12       -3.04      6.07 o
   3  12   5      328.30      312.13     14.01 o
   4  12   5      202.29      179.02     14.77 o
   5  12   5       44.95       49.20     11.37 o
   6  12   5        3.34        1.69      9.25 o
   7  12   5        8.67        4.26      9.90 o
  -4  13   5       50.57       44.93     12.13 o
  -3  13   5        0.83       -4.31      8.63 o
  -2  13   5       82.42      121.41     15.19 o
  -1  13   5        7.59       23.42      9.56 o
   0  13   5       55.37       80.76     11.35 o
   1  13   5       90.27       89.39     11.86 o
   2  13   5       77.40       77.43     11.06 o
   3  13   5      155.76      136.68     13.90 o
   4  13   5      187.53      176.22     15.72 o
   5  13   5       45.48       45.50     11.65 o
   6  13   5        1.01        5.02      9.99 o
  -2  14   5       18.19       17.26      9.96 o
  -1  14   5      369.45      408.72     21.16 o
   0  14   5        2.28       -1.06      7.35 o
   1  14   5       19.03       13.09     14.20 o
   2  14   5       92.54       90.64     17.51 o
   3  14   5       48.36       40.31     11.53 o
  -2 -10   6      166.44      184.02     15.30 o
  -1 -10   6        7.88       -3.49      8.81 o
   0 -10   6      197.56      217.58     17.92 o
   1 -10   6        0.08       -0.40     10.49 o
   2 -10   6      158.97      171.21     20.71 o
  -5  -9   6        0.07       -4.05      8.78 o
  -4  -9   6      112.18      124.81     13.21 o
  -3  -9   6       75.97       85.96     11.73 o
  -2  -9   6       54.38       64.24     13.03 o
  -1  -9   6      439.16      399.62     19.11 o
   0  -9   6      471.38      406.30     22.22 o
   1  -9   6       67.44       78.68     12.54 o
   2  -9   6       15.78       19.58     17.36 o
   3  -9   6      156.17      168.81     15.73 o
   4  -9   6        6.13       22.52     10.78 o
   5  -9   6       40.73       53.36     12.60 o
  -7  -8   6        1.01        3.55      9.85 o
  -6  -8   6       82.37       79.64     11.69 o
  -5  -8   6        0.00       -3.41      6.82 o
  -4  -8   6      317.58      316.26     16.93 o
  -3  -8   6      113.20      114.29     11.66 o
  -2  -8   6       37.80       58.83     10.12 o
  -1  -8   6       33.44       31.34      9.31 o
   0  -8   6      122.43      117.38     11.72 o
   1  -8   6      268.11      254.70     15.02 o
   2  -8   6       24.76       21.44      8.49 o
   3  -8   6       10.20       41.74     11.01 o
   4  -8   6       49.17       35.37     11.15 o
   5  -8   6      144.31      144.52     15.17 o
   6  -8   6      212.66      210.47     17.39 o
  -8  -7   6       51.33       42.67     11.29 o
  -7  -7   6       37.94       28.46      8.86 o
  -6  -7   6        1.78       15.10      8.12 o
  -5  -7   6       47.47       64.11     10.16 o
  -4  -7   6       96.59       93.96     11.03 o
  -3  -7   6      101.92      120.16     11.20 o
  -2  -7   6      181.73      206.17     13.16 o
  -1  -7   6       15.19       14.10     10.20 o
   0  -7   6      307.74      305.02     19.15 o
   1  -7   6      722.57      654.80     21.89 o
   2  -7   6      363.52      364.02     16.30 o
   3  -7   6       10.34       22.48      9.78 o
   4  -7   6       52.07       42.20     10.51 o
   5  -7   6      146.28      128.65     13.79 o
   6  -7   6        0.80       -4.18      8.36 o
   7  -7   6        1.31       -4.60      9.20 o
   8  -7   6       21.44       19.36     18.41 o
  -9  -6   6        1.12        9.93     10.01 o
  -8  -6   6       15.67       22.47      9.59 o
  -7  -6   6        8.54       -3.68      7.36 o
  -6  -6   6       17.88        8.62      7.54 o
  -5  -6   6       72.66       76.86     12.06 o
  -4  -6   6      471.04      435.19     17.33 o
  -3  -6   6      832.67      841.86     21.70 o
  -2  -6   6      289.43      293.91     13.70 o
  -1  -6   6       42.43       54.66      9.47 o
   0  -6   6      381.69      395.18     14.04 o
   1  -6   6      340.61      329.27     14.71 o
   2  -6   6      743.75      726.37     23.05 o
   3  -6   6      198.23      196.05     13.96 o
   4  -6   6       70.35       54.00     10.39 o
   5  -6   6        2.54        3.51     12.49 o
   6  -6   6      125.39      169.32     14.64 o
   7  -6   6       63.85       63.97     12.49 o
   8  -6   6        3.96        7.37      9.79 o
   9  -6   6       29.78       17.34     10.91 o
  -9  -5   6        9.40        0.29      8.99 o
  -8  -5   6      114.96      114.12     13.00 o
  -7  -5   6       47.93       42.27      8.77 o
  -6  -5   6        0.32       -3.47      6.94 o
  -5  -5   6       28.54       20.72      7.75 o
  -4  -5   6      170.50      169.71     11.07 o
  -3  -5   6      113.65      119.11     10.19 o
  -2  -5   6      364.41      355.45     14.32 o
  -1  -5   6      190.58      178.62     10.30 o
   0  -5   6      222.97      237.15     11.16 o
   1  -5   6       53.08       46.16      8.79 o
   2  -5   6        3.12       20.46      9.39 o
   3  -5   6        1.21        8.43      9.10 o
   4  -5   6     1065.83     1033.88     29.78 o
   5  -5   6       83.31       49.42     11.31 o
   6  -5   6      158.03      184.23     13.98 o
   7  -5   6      356.36      350.11     18.62 o
   8  -5   6       26.90       26.74     12.10 o
   9  -5   6      100.44      104.36     14.16 o
 -10  -4   6       36.07       38.93     10.74 o
  -9  -4   6      167.59      155.40     14.55 o
  -8  -4   6      876.57      843.95     34.32 o
  -7  -4   6      316.57      321.94     14.16 o
  -6  -4   6      157.25      153.86     12.17 o
  -5  -4   6       80.84       83.06      9.09 o
  -4  -4   6       41.52       45.58      8.20 o
  -3  -4   6      680.36      661.75     17.93 o
  -2  -4   6      329.46      330.65     18.31 o
  -1  -4   6      103.59      106.56      8.07 o
   0  -4   6      127.37      129.68      8.67 o
   1  -4   6      452.59      460.76     16.78 o
   2  -4   6       43.82       52.41      8.94 o
   3  -4   6       13.55        9.58      8.01 o
   4  -4   6        7.68       18.25      8.89 o
   5  -4   6       14.09       25.45      9.32 o
   6  -4   6      245.25      205.93     14.02 o
   7  -4   6       15.57        8.19      9.01 o
   8  -4   6      191.58      198.39     15.08 o
   9  -4   6        0.13       -2.22      8.73 o
  10  -4   6        0.30        7.50      9.95 o
 -10  -3   6        8.93        9.53     12.45 o
  -9  -3   6        7.77        9.24     10.33 o
  -8  -3   6      111.32      136.32     20.11 o
  -7  -3   6       94.71       97.36      8.96 o
  -6  -3   6       77.55       92.63      9.02 o
  -5  -3   6        2.74       -3.20      6.39 o
  -4  -3   6      590.96      606.71     16.46 o
  -3  -3   6        1.84       -2.67      5.34 o
  -2  -3   6      126.57      111.79      7.57 o
  -1  -3   6      732.87      779.40     16.03 o
   0  -3   6      553.33      559.07     15.42 o
   1  -3   6     2501.08     2583.25     41.42 o
   2  -3   6      969.11      923.99     22.05 o
   3  -3   6      312.41      364.15     21.83 o
   4  -3   6      551.81      572.03     23.85 o
   5  -3   6      133.02      123.91     11.54 o
   6  -3   6      107.31      101.40     11.19 o
   7  -3   6      520.06      463.44     19.15 o
   8  -3   6       73.87       62.53     11.03 o
   9  -3   6        2.45       -1.19      9.39 o
  10  -3   6       66.85       68.84     12.41 o
  11  -3   6      163.01      160.07     16.58 o
 -11  -2   6       44.43       56.06     13.64 o
 -10  -2   6       38.22       42.29     12.12 o
  -9  -2   6       59.81       36.91     11.47 o
  -8  -2   6      380.03      344.21     14.82 o
  -7  -2   6       19.59        1.64      8.09 o
  -6  -2   6      433.78      442.43     11.39 o
  -5  -2   6      316.60      325.41     10.85 o
  -4  -2   6      397.07      427.11     12.00 o
  -3  -2   6        9.63        8.63      5.11 o
  -2  -2   6       14.44       13.40      4.47 o
  -1  -2   6      132.41      133.43      6.78 o
   0  -2   6      459.08      417.81     12.15 o
   1  -2   6      141.11      147.09     10.15 o
   2  -2   6        7.05        9.29      5.87 o
   3  -2   6       21.77       14.95     10.36 o
   4  -2   6      114.69      118.41      9.87 o
   5  -2   6      520.15      521.48     27.56 o
   6  -2   6       69.43       63.86     10.06 o
   7  -2   6        0.03       -3.79      7.57 o
   8  -2   6        7.65        3.80      8.24 o
   9  -2   6      604.19      540.69     22.23 o
  10  -2   6        0.10       -0.92      8.81 o
  11  -2   6       92.07       87.89     13.04 o
 -11  -1   6       48.23       63.77     31.88 o
 -10  -1   6      384.54      399.18     21.90 o
  -9  -1   6        0.05        7.69      6.64 o
  -8  -1   6      464.37      466.30     16.63 o
  -7  -1   6      120.38      124.11      7.84 o
  -6  -1   6       63.10       66.74      6.21 o
  -5  -1   6     1336.40     1378.11     19.41 o
  -4  -1   6        9.04       23.26      4.35 o
  -3  -1   6      153.37      155.56      6.57 o
  -2  -1   6      143.27      162.77      5.93 o
  -1  -1   6        6.47        8.34      3.41 o
   0  -1   6      130.75      136.56      6.86 o
   1  -1   6        4.72       -2.01      4.02 o
   2  -1   6      118.88      147.16      7.53 o
   3  -1   6      110.33      115.30      7.51 o
   4  -1   6        9.17        0.11      5.82 o
   5  -1   6      125.51      123.31     10.78 o
   6  -1   6       11.39        8.02      7.75 o
   7  -1   6      329.74      304.37     15.43 o
   8  -1   6      326.50      314.62     15.85 o
   9  -1   6      123.32      122.80     12.57 o
  10  -1   6      114.41      151.39     16.11 o
  11  -1   6       33.79       21.09     10.41 o
 -11   0   6        7.58       19.18     13.84 o
 -10   0   6       86.48       93.87     10.82 o
  -9   0   6      100.32      110.92     10.60 o
  -8   0   6        3.13       13.11      6.97 o
  -7   0   6      154.32      167.26      8.78 o
  -6   0   6      244.84      247.01      8.11 o
  -5   0   6      658.23      632.19     12.11 o
  -4   0   6     2981.90     3057.57     31.77 o
  -3   0   6       53.23       30.47      3.48 o
  -2   0   6     5243.59     5557.92     46.96 o
  -1   0   6       35.91       31.11      2.97 o
   0   0   6     3054.83     3246.35     29.35 o
   1   0   6      572.66      572.84     10.94 o
   2   0   6      958.27     1086.34     20.24 o
   3   0   6     2127.17     2172.83     30.17 o
   4   0   6      149.50      166.08      8.45 o
   5   0   6      587.40      588.83     17.25 o
   6   0   6      516.48      476.13     16.47 o
   7   0   6        1.15       -1.97      8.05 o
   8   0   6      548.39      507.18     19.05 o
   9   0   6       93.33       91.89     10.93 o
  10   0   6        9.99       -3.69     10.27 o
  11   0   6       11.76       10.52      9.93 o
  12   0   6      332.33      310.29     19.40 o
 -11   1   6        4.53       -3.83      7.66 o
 -10   1   6       18.54        3.54      8.34 o
  -9   1   6       41.44       47.23      8.81 o
  -8   1   6      395.95      379.66     16.11 o
  -7   1   6      210.85      187.38     11.50 o
  -6   1   6       22.39       27.07      6.03 o
  -5   1   6      927.14      905.36     15.14 o
  -4   1   6      845.58      838.45     18.33 o
  -3   1   6      358.19      344.40      6.11 o
  -2   1   6     1764.91     1865.60     17.21 o
  -1   1   6        0.09       10.69      2.35 o
   0   1   6      747.34      883.65     15.13 o
   1   1   6      230.87      274.96      6.31 o
   2   1   6      668.21      719.56     12.46 o
   3   1   6      486.00      507.26     13.00 o
   4   1   6     2116.32     2152.80     35.65 o
   5   1   6      857.54      803.22     17.20 o
   6   1   6        8.45       -1.64      6.72 o
   7   1   6      963.25      937.00     23.91 o
   8   1   6     1132.68     1090.82     35.90 o
   9   1   6       32.33       43.90      9.42 o
  10   1   6      698.97      620.26     22.22 o
  11   1   6        6.44       21.51     15.12 o
  12   1   6       31.54       18.58     10.41 o
 -11   2   6      141.59      167.31     19.25 o
 -10   2   6       13.91       21.48     13.08 o
  -9   2   6      352.38      366.28     15.83 o
  -8   2   6      271.11      269.46     13.32 o
  -7   2   6       20.36       31.67      7.77 o
  -6   2   6      937.04      895.41     25.06 o
  -5   2   6     1680.55     1498.68     53.62 o
  -4   2   6       28.79       27.11      4.50 o
  -3   2   6      334.81      358.29      6.92 o
  -2   2   6     2709.32     2681.34     26.42 o
  -1   2   6      686.72      834.84     11.36 o
   0   2   6     1429.50     1809.59     20.24 o
   1   2   6     5245.54     5293.16     51.92 o
   2   2   6      177.58      154.30      5.63 o
   3   2   6      235.52      220.55      7.46 o
   4   2   6     1222.50     1171.38     21.90 o
   5   2   6      440.23      434.66     14.58 o
   6   2   6     1636.80     1572.08     26.44 o
   7   2   6      699.27      711.46     20.35 o
   8   2   6       12.98       12.45      8.28 o
   9   2   6       74.55       77.48     10.58 o
  10   2   6      122.52      120.37     12.56 o
  11   2   6        0.05       -4.38      8.76 o
  12   2   6       74.12       74.73     12.55 o
 -11   3   6        9.09       -4.76      9.52 o
 -10   3   6        1.71       -3.83      7.67 o
  -9   3   6      102.55      100.49     11.94 o
  -8   3   6      530.52      488.92     20.37 o
  -7   3   6        8.42        1.89      6.68 o
  -6   3   6        0.04        2.89      4.02 o
  -5   3   6        1.12        0.36      4.11 o
  -4   3   6      322.21      287.12      7.04 o
  -3   3   6     1056.88     1000.76     22.14 o
  -2   3   6        0.00        0.01      3.29 o
  -1   3   6     1862.16     1927.73     34.94 o
   0   3   6     1026.21     1072.42     27.65 o
   1   3   6     3739.40     4023.84     59.88 o
   2   3   6      113.82      106.31      4.63 o
   3   3   6     1677.31     1838.93     24.04 o
   4   3   6      877.25      843.25     15.20 o
   5   3   6      260.09      240.42     10.48 o
   6   3   6      106.30      111.33      8.09 o
   7   3   6      139.37      154.01     11.00 o
   8   3   6       25.86       22.87      8.46 o
   9   3   6      162.32      160.10     13.08 o
  10   3   6        5.89       10.18      8.73 o
  11   3   6      280.49      286.36     17.11 o
  12   3   6       31.35       31.91     11.08 o
 -11   4   6       22.25       38.29     17.54 o
 -10   4   6        5.28        9.90      9.51 o
  -9   4   6        1.39       14.96      8.61 o
  -8   4   6       97.65       91.30     12.22 o
  -7   4   6      370.10      373.08     27.91 o
  -6   4   6       11.55        6.60      5.57 o
  -5   4   6       40.59       44.80      4.40 o
  -4   4   6       20.40       21.98      3.36 o
  -3   4   6        0.09       -0.96      1.92 o
  -2   4   6      546.11      457.45      8.03 o
  -1   4   6      247.21      236.40     19.13 o
   0   4   6       54.84      104.76     13.66 o
   1   4   6      969.78      915.98     37.35 o
   2   4   6     1014.06     1178.78     29.42 o
   3   4   6      738.40      808.57     13.94 o
   4   4   6     2366.74     2322.67     33.01 o
   5   4   6       26.79       33.34      5.40 o
   6   4   6      248.25      233.13      9.99 o
   7   4   6      354.03      341.47     14.57 o
   8   4   6       59.47       66.63     10.06 o
   9   4   6      106.56       91.77     10.80 o
  10   4   6       13.64       14.00      8.77 o
  11   4   6       40.93       23.36      9.77 o
  12   4   6      313.79      357.15     25.44 o
 -11   5   6      217.89      209.44     20.61 o
 -10   5   6      355.65      312.22     39.40 o
  -9   5   6       64.52       59.15     13.52 o
  -8   5   6       27.25       25.18      8.55 o
  -7   5   6       33.97       20.23      7.02 o
  -6   5   6        6.27        4.48      5.51 o
  -5   5   6       77.07       86.04      5.36 o
  -4   5   6      260.60      279.88      8.99 o
  -3   5   6       23.39       30.32      3.57 o
  -2   5   6      206.84      256.89      6.40 o
  -1   5   6       60.46       67.49      9.34 o
   0   5   6      739.74      650.53     22.54 o
   1   5   6       92.28       71.51     12.30 o
   2   5   6        5.27       16.16      3.90 o
   3   5   6     1293.69     1465.57     21.20 o
   4   5   6       33.67       38.44      5.40 o
   5   5   6      500.99      496.82     13.88 o
   6   5   6       40.96       60.88      9.10 o
   7   5   6      336.78      280.73     16.25 o
   8   5   6       66.69       69.48      9.60 o
   9   5   6       79.02       76.14     10.18 o
  10   5   6       12.87       17.65      7.92 o
  11   5   6       22.48       25.55     10.85 o
  12   5   6       45.43       55.55     11.62 o
 -10   6   6       68.74       65.52     13.66 o
  -9   6   6      157.61      148.06     16.66 o
  -8   6   6       37.06       25.73     10.63 o
  -7   6   6      133.93      124.84     11.41 o
  -6   6   6      129.20      109.51      6.86 o
  -5   6   6      171.37      185.73      6.95 o
  -4   6   6      458.59      488.17      9.69 o
  -3   6   6       73.49       97.17      4.48 o
  -2   6   6     1497.10     1517.35     20.82 o
  -1   6   6       55.58       57.54      7.76 o
   0   6   6      249.53      254.56     27.10 o
   1   6   6        9.97       28.04      4.87 o
   2   6   6      228.93      245.83     14.40 o
   3   6   6      103.53      106.02      4.92 o
   4   6   6      587.45      557.55     13.75 o
   5   6   6      259.88      261.49      9.91 o
   6   6   6      576.38      577.37     17.46 o
   7   6   6      374.64      360.97     15.12 o
   8   6   6       16.23       19.81      7.73 o
   9   6   6        5.74        2.80      7.89 o
  10   6   6      172.56      152.85     13.30 o
  11   6   6        3.02        2.09      8.06 o
 -10   7   6       14.74        5.36     10.94 o
  -9   7   6      119.80      109.34     15.92 o
  -8   7   6      499.21      500.19     32.11 o
  -7   7   6       13.68       14.27      7.98 o
  -6   7   6      124.14      112.10      8.79 o
  -5   7   6       82.66      103.21      6.05 o
  -4   7   6       62.96       65.52      5.11 o
  -3   7   6       51.63       48.08      4.22 o
  -2   7   6     1021.75     1005.54     16.64 o
  -1   7   6      148.12      143.00      7.38 o
   0   7   6       92.69       85.90      6.26 o
   1   7   6      116.84      118.73      6.87 o
   2   7   6      176.23      156.00      5.38 o
   3   7   6      163.43      173.35      6.44 o
   4   7   6      716.85      702.00     14.63 o
   5   7   6        0.25        3.04      6.29 o
   6   7   6      231.43      250.14     14.31 o
   7   7   6      114.85      111.87     10.31 o
   8   7   6        3.51       -2.70      7.22 o
   9   7   6       20.79       23.80     10.41 o
  10   7   6       24.41       27.69     10.67 o
  11   7   6       34.73       64.84     14.46 o
 -10   8   6      236.56      254.39     22.48 o
  -9   8   6        5.33       -3.16      9.97 o
  -8   8   6     1176.63     1089.52     37.67 o
  -7   8   6      291.84      263.68     20.04 o
  -6   8   6       24.77       19.68      7.96 o
  -5   8   6      155.45      140.75     11.04 o
  -4   8   6       68.90       70.53      7.64 o
  -3   8   6       54.94       51.49      4.22 o
  -2   8   6        4.60        0.93      3.31 o
  -1   8   6       33.77       32.51      6.11 o
   0   8   6       12.52       14.02      5.43 o
   1   8   6      888.94      818.87     18.06 o
   2   8   6        1.63       -1.50      3.63 o
   3   8   6      628.39      616.52     11.27 o
   4   8   6     1257.10     1247.91     21.37 o
   5   8   6       77.78       78.33      7.76 o
   6   8   6      344.59      345.23     24.15 o
   7   8   6      390.55      385.55     23.20 o
   8   8   6      194.90      183.39     18.21 o
   9   8   6      184.21      179.36     15.88 o
  10   8   6      111.46      142.36     15.60 o
  11   8   6       17.79       33.68     16.85 o
  -9   9   6      379.56      350.92     59.67 o
  -8   9   6      634.15      555.52     48.96 o
  -7   9   6      157.49      144.03     15.95 o
  -6   9   6        8.91       -3.78      7.57 o
  -5   9   6      550.98      545.81     19.55 o
  -4   9   6        0.02       -2.58      5.15 o
  -3   9   6      447.11      447.95     13.13 o
  -2   9   6      341.97      336.99     12.62 o
  -1   9   6       42.03       56.26      7.68 o
   0   9   6      126.07      139.43      6.05 o
   1   9   6      384.96      360.44      9.11 o
   2   9   6       81.20       79.57      5.69 o
   3   9   6      707.45      625.63     12.15 o
   4   9   6      266.28      277.66      9.32 o
   5   9   6       99.29       75.70     10.29 o
   6   9   6      599.93      614.54     21.99 o
   7   9   6       47.11       44.53     14.63 o
   8   9   6      101.83       97.69     38.94 o
   9   9   6       40.97       21.63     10.35 o
  10   9   6      406.96      391.59     22.11 o
  -8  10   6      218.73      220.08     20.02 o
  -7  10   6      383.70      356.91     48.28 o
  -6  10   6      569.77      577.22     22.04 o
  -5  10   6      636.40      563.15     23.12 o
  -4  10   6       97.50       60.71      9.67 o
  -3  10   6       52.21       56.37      8.54 o
  -2  10   6      434.36      433.46     20.15 o
  -1  10   6      809.87      799.70     17.70 o
   0  10   6      133.72      140.19      8.26 o
   1  10   6       39.98       43.55      6.48 o
   2  10   6      274.40      269.70      9.70 o
   3  10   6      207.31      211.74     10.48 o
   4  10   6      375.78      369.69     20.05 o
   5  10   6      266.78      260.48     14.99 o
   6  10   6        4.05       15.39      8.73 o
   7  10   6       55.77       61.26     12.29 o
   8  10   6      321.50      338.92     19.40 o
   9  10   6       15.83       18.35     11.92 o
  -7  11   6       77.49       70.28     13.84 o
  -6  11   6       42.95       30.44     10.04 o
  -5  11   6       80.61       72.37     10.71 o
  -4  11   6       76.18       68.88     11.36 o
  -3  11   6      265.80      241.12     14.43 o
  -2  11   6      137.65      136.02     13.06 o
  -1  11   6       33.17       47.49     10.76 o
   0  11   6       10.96       10.01      6.97 o
   1  11   6       19.67       19.97      7.72 o
   2  11   6        2.88        2.97      6.11 o
   3  11   6       99.21      127.03      9.32 o
   4  11   6       59.12       56.69      7.97 o
   5  11   6        1.74        8.68      7.94 o
   6  11   6        5.14       -3.91      8.19 o
   7  11   6        4.23        7.80      9.65 o
   8  11   6        0.12       -0.78      9.43 o
  -6  12   6        2.98        2.92      9.39 o
  -5  12   6        5.97        3.93      9.02 o
  -4  12   6      186.98      208.06     15.25 o
  -3  12   6      474.88      451.25     21.76 o
  -2  12   6     1282.47     1230.68     31.92 o
  -1  12   6       46.68       56.17     10.03 o
   0  12   6      165.01      182.64     13.22 o
   1  12   6        8.12        2.99      9.60 o
   2  12   6       70.11       80.68     10.64 o
   3  12   6      240.17      229.17     12.01 o
   4  12   6       49.05       57.13      8.20 o
   5  12   6       77.00       92.40     11.93 o
   6  12   6       46.00       63.84     11.36 o
   7  12   6       40.76       23.87     14.13 o
  -4  13   6       52.16       54.70     11.47 o
  -3  13   6       27.18        7.86     10.39 o
  -2  13   6      358.49      349.86     18.27 o
  -1  13   6       55.02       64.43     10.53 o
   0  13   6       41.95       23.94      8.86 o
   1  13   6      137.81      129.87     12.40 o
   2  13   6       16.60       13.71     10.75 o
   3  13   6        5.82       20.28      6.79 o
   4  13   6       40.05       44.13     10.20 o
   5  13   6      138.15      120.97     13.66 o
   6  13   6        0.54        0.67     17.34 o
  -2  14   6       33.73       16.71     18.93 o
  -1  14   6       32.88       32.14     10.24 o
   0  14   6      251.58      267.35     19.00 o
   1  14   6      260.22      273.32     16.89 o
   2  14   6       10.01       12.24      8.87 o
   3  14   6       69.63       68.09     15.86 o
  -3  -9   7      186.18      209.49     19.67 o
  -2  -9   7      127.37      135.04     13.38 o
  -1  -9   7       84.87       92.47     12.20 o
   0  -9   7      271.78      226.18     17.75 o
   1  -9   7       31.61       44.14     11.50 o
   2  -9   7       81.21       64.88     15.19 o
   3  -9   7        2.04       -4.87      9.73 o
  -5  -8   7       86.16      103.17     12.06 o
  -4  -8   7       83.10       98.28     12.19 o
  -3  -8   7      167.90      137.44     12.87 o
  -2  -8   7       53.74       45.57      9.77 o
  -1  -8   7        0.99       -3.76      7.52 o
   0  -8   7       39.63       34.49     11.15 o
   1  -8   7      108.24      104.20     11.69 o
   2  -8   7        3.13       -1.23     16.63 o
   3  -8   7       33.36       41.53     12.80 o
   4  -8   7       49.40       32.57     11.45 o
   5  -8   7      162.00      138.61     15.52 o
  -7  -7   7       25.11       33.66     10.29 o
  -6  -7   7       95.55      109.65     13.59 o
  -5  -7   7      133.65      124.58     11.82 o
  -4  -7   7       52.62       55.23     10.46 o
  -3  -7   7      644.22      671.46     24.47 o
  -2  -7   7      143.69      127.50     11.84 o
  -1  -7   7      133.01      119.25     11.38 o
   0  -7   7       32.32       34.25      7.94 o
   1  -7   7       25.62       19.44      9.31 o
   2  -7   7      406.28      362.11     18.83 o
   3  -7   7      723.48      640.90     28.80 o
   4  -7   7       51.60       49.83     11.65 o
   5  -7   7       52.13       46.65     11.91 o
   6  -7   7       17.32       23.28     10.85 o
   7  -7   7      242.00      229.90     18.55 o
  -8  -6   7        0.02       -4.31      8.63 o
  -7  -6   7      456.21      478.16     23.33 o
  -6  -6   7        0.47       -1.32      8.74 o
  -5  -6   7       66.72       70.91     10.12 o
  -4  -6   7      388.38      412.56     16.89 o
  -3  -6   7      413.08      430.92     16.86 o
  -2  -6   7      501.27      474.83     17.36 o
  -1  -6   7      180.47      201.88     12.49 o
   0  -6   7        4.95       10.50      6.48 o
   1  -6   7       16.04       22.66      9.86 o
   2  -6   7      562.80      542.73     23.34 o
   3  -6   7       28.46       31.86     13.67 o
   4  -6   7        2.73       18.36      9.51 o
   5  -6   7        1.79        7.61      9.28 o
   6  -6   7      711.99      645.96     24.53 o
   7  -6   7        2.26        2.23      9.73 o
   8  -6   7       71.48       54.75     15.25 o
  -9  -5   7        1.54       -0.69      9.65 o
  -8  -5   7       60.08       66.70     11.95 o
  -7  -5   7      477.67      462.91     24.90 o
  -6  -5   7      149.82      165.26     11.75 o
  -5  -5   7      534.77      525.11     17.78 o
  -4  -5   7      210.30      223.86     12.73 o
  -3  -5   7      210.35      203.29     15.50 o
  -2  -5   7        0.46        9.63      6.92 o
  -1  -5   7      298.32      286.20     12.33 o
   0  -5   7      584.27      605.80     18.11 o
   1  -5   7        5.27       -0.12      7.90 o
   2  -5   7       10.50       -1.24      7.88 o
   3  -5   7      113.56      108.46     11.74 o
   4  -5   7        0.44       -4.62     11.19 o
   5  -5   7      904.55      754.01     24.50 o
   6  -5   7      751.41      681.25     30.37 o
   7  -5   7        1.22       11.62      9.43 o
   8  -5   7       26.17       16.02     10.42 o
   9  -5   7      266.37      312.62     19.71 o
  -9  -4   7      315.46      313.81     18.41 o
  -8  -4   7        4.64        9.98      8.65 o
  -7  -4   7      170.14      191.60     15.62 o
  -6  -4   7      360.47      350.72     14.73 o
  -5  -4   7     1139.77     1171.31     30.45 o
  -4  -4   7      134.44      128.84     10.10 o
  -3  -4   7      553.94      576.67     20.87 o
  -2  -4   7     1053.77     1006.10     23.83 o
  -1  -4   7      110.92      117.57      9.76 o
   0  -4   7     1314.42     1284.69     25.27 o
   1  -4   7      219.68      208.99     13.17 o
   2  -4   7      393.86      373.07     21.37 o
   3  -4   7      254.31      241.59     14.41 o
   4  -4   7      124.41      108.89     11.27 o
   5  -4   7        8.40        0.16      8.15 o
   6  -4   7       10.67       -3.96      7.92 o
   7  -4   7       11.77       14.73     12.91 o
   8  -4   7       12.88       -4.15      8.29 o
   9  -4   7        0.96        3.42      9.69 o
  10  -4   7       29.54       15.60     11.41 o
 -10  -3   7        5.51        2.33     18.56 o
  -9  -3   7        0.11       -4.70      9.40 o
  -8  -3   7       85.83       34.58      9.55 o
  -7  -3   7        0.63       -3.94      8.92 o
  -6  -3   7       14.77       11.26      7.67 o
  -5  -3   7       11.20        3.61      7.11 o
  -4  -3   7      668.87      664.61     34.25 o
  -3  -3   7      235.55      240.28     12.81 o
  -2  -3   7      137.25      119.24      9.03 o
  -1  -3   7      341.31      359.02     12.63 o
   0  -3   7      834.97      799.48     21.92 o
   1  -3   7      367.66      351.48     14.48 o
   2  -3   7       38.83       38.42      8.43 o
   3  -3   7      122.70      154.80     11.53 o
   4  -3   7        7.21        1.04      9.73 o
   5  -3   7      502.17      456.41     17.96 o
   6  -3   7       72.09       65.38     10.52 o
   7  -3   7       33.30       23.96      9.21 o
   8  -3   7      462.88      389.37     19.15 o
   9  -3   7       50.05       44.53     14.92 o
  10  -3   7       90.11       96.99     13.69 o
 -10  -2   7        3.56       26.01     14.63 o
  -9  -2   7        9.76        6.85     10.08 o
  -8  -2   7      289.02      278.35     25.10 o
  -7  -2   7        0.36       -3.22      6.44 o
  -6  -2   7     1879.12     1850.60     31.24 o
  -5  -2   7     1052.30     1100.68     25.82 o
  -4  -2   7      199.89      222.81     12.18 o
  -3  -2   7      244.48      254.89     11.09 o
  -2  -2   7       44.61       44.97      5.99 o
  -1  -2   7      898.66      902.55     16.84 o
   0  -2   7       22.03       31.04      7.27 o
   1  -2   7      611.95      685.22     16.36 o
   2  -2   7      188.16      204.30     11.26 o
   3  -2   7      282.78      285.86     13.31 o
   4  -2   7      153.11      139.20     10.96 o
   5  -2   7      225.42      193.96     12.75 o
   6  -2   7       42.78       45.28     10.33 o
   7  -2   7        5.85        4.78      7.50 o
   8  -2   7      723.47      644.81     22.41 o
   9  -2   7      140.51      154.21     17.36 o
  10  -2   7       90.87       89.08     12.90 o
  11  -2   7       52.73       37.26     14.86 o
 -10  -1   7      271.97      259.11     23.18 o
  -9  -1   7      121.27      118.59     12.43 o
  -8  -1   7       35.48       30.13      8.21 o
  -7  -1   7      373.25      410.77     15.69 o
  -6  -1   7      320.71      329.26     10.36 o
  -5  -1   7        0.12        1.61      8.64 o
  -4  -1   7     1319.34     1382.49     20.08 o
  -3  -1   7      201.73      210.22      7.98 o
  -2  -1   7        0.75        2.55      4.05 o
  -1  -1   7     1314.91     1344.67     18.50 o
   0  -1   7       15.40       32.69      4.90 o
   1  -1   7     1130.62     1172.71     22.39 o
   2  -1   7      111.93      121.15      7.67 o
   3  -1   7       35.92       35.42      6.59 o
   4  -1   7        3.47       -1.13      6.51 o
   5  -1   7        0.19       -3.63      7.27 o
   6  -1   7      329.98      321.52     15.32 o
   7  -1   7        2.83       10.48      7.88 o
   8  -1   7        3.01       -3.02      8.15 o
   9  -1   7      192.16      169.97     13.98 o
  10  -1   7      378.15      304.38     17.81 o
  11  -1   7      170.27      185.09     16.50 o
 -11   0   7       57.71       43.73     22.32 o
 -10   0   7      351.64      338.72     24.23 o
  -9   0   7       13.50        6.49      7.77 o
  -8   0   7      102.04       86.82      9.53 o
  -7   0   7       69.00       54.06      8.28 o
  -6   0   7      543.21      522.60     12.09 o
  -5   0   7      138.75      175.76     11.21 o
  -4   0   7      296.48      282.99     11.71 o
  -3   0   7     1525.08     1541.18     18.60 o
  -2   0   7     2386.94     2577.22     26.67 o
  -1   0   7        1.12       -0.91      2.91 o
   0   0   7     1374.35     1380.53     16.54 o
   1   0   7      570.80      592.45     11.41 o
   2   0   7     1015.27     1041.07     20.60 o
   3   0   7      340.81      354.16     11.22 o
   4   0   7       21.14       36.96      6.54 o
   5   0   7      177.83      169.33      9.72 o
   6   0   7       23.64       19.90      8.12 o
   7   0   7        1.18        0.66     11.17 o
   8   0   7        0.46       -3.40      7.36 o
   9   0   7       16.04        7.62     10.29 o
  10   0   7      468.95      447.64     20.43 o
  11   0   7      248.13      217.73     16.52 o
 -11   1   7        3.99        9.49     14.12 o
 -10   1   7       67.90       67.36     11.18 o
  -9   1   7        0.02        0.83      7.13 o
  -8   1   7        2.93       10.19      7.22 o
  -7   1   7      389.99      400.01     27.35 o
  -6   1   7      328.00      317.80     10.10 o
  -5   1   7       38.74       33.76      4.47 o
  -4   1   7      230.53      238.94      6.66 o
  -3   1   7       47.61       58.30      3.65 o
  -2   1   7       17.76        8.59      2.68 o
  -1   1   7      405.98      341.14      7.44 o
   0   1   7     1010.78     1131.57     13.44 o
   1   1   7       29.90       16.61      3.22 o
   2   1   7      661.21      630.71     11.49 o
   3   1   7      115.91      138.43      6.24 o
   4   1   7      293.77      283.84     11.48 o
   5   1   7      719.96      707.12     18.21 o
   6   1   7      588.28      650.88     24.13 o
   7   1   7      142.29      124.43     11.12 o
   8   1   7      170.99      176.56     14.27 o
   9   1   7      300.97      283.35     15.62 o
  10   1   7      222.08      213.77     15.36 o
  11   1   7        0.14       -4.16      8.32 o
 -11   2   7      334.36      326.53     23.27 o
 -10   2   7        0.26        1.24     11.84 o
  -9   2   7        0.57        6.43      7.93 o
  -8   2   7      630.96      675.44     22.67 o
  -7   2   7      398.03      382.55     14.84 o
  -6   2   7     2267.82     2075.95     83.85 o
  -5   2   7      373.57      380.54     10.02 o
  -4   2   7      807.24      804.06     12.72 o
  -3   2   7      211.91      198.22      5.31 o
  -2   2   7      192.36      183.01      5.77 o
  -1   2   7     1256.31     1456.08     16.16 o
   0   2   7     6806.01     7344.05     78.08 o
   1   2   7        2.12        4.20      3.16 o
   2   2   7      465.73      447.47      9.68 o
   3   2   7     1444.98     1480.19     21.61 o
   4   2   7      658.58      629.54     13.94 o
   5   2   7       71.73       74.19      7.92 o
   6   2   7     1111.85     1151.08     26.15 o
   7   2   7      338.25      351.57     15.42 o
   8   2   7      508.59      510.90     18.54 o
   9   2   7       63.03       77.94     10.45 o
  10   2   7        0.00       -1.15      8.01 o
  11   2   7      155.13      208.77     21.30 o
  12   2   7       17.19       23.06     12.68 o
 -11   3   7      274.81      269.68     26.65 o
 -10   3   7       62.84       59.58     13.44 o
  -9   3   7        0.02       -5.81     11.61 o
  -8   3   7       93.27      103.22     11.31 o
  -7   3   7       28.74       49.97      7.89 o
  -6   3   7      339.97      348.98     11.83 o
  -5   3   7      184.89      209.90      8.94 o
  -4   3   7      389.28      384.30      9.09 o
  -3   3   7       66.87       62.27      3.10 o
  -2   3   7      462.38      495.82      9.92 o
  -1   3   7     1415.72     1385.75     24.95 o
   0   3   7      374.15      307.02     15.24 o
   1   3   7       26.53       34.59      3.81 o
   2   3   7      975.61      924.54     15.73 o
   3   3   7       31.12       29.57      4.11 o
   4   3   7        2.98        1.27      4.25 o
   5   3   7      449.20      406.76     12.07 o
   6   3   7        5.12       -2.83      5.65 o
   7   3   7      470.63      470.46     16.81 o
   8   3   7        8.00        9.36      7.29 o
   9   3   7        9.47        3.69      7.71 o
  10   3   7      191.08      208.52     15.87 o
  11   3   7      219.64      222.33     18.22 o
  12   3   7        3.58       -5.39     10.78 o
 -11   4   7       37.72       13.80     20.27 o
 -10   4   7      102.03      119.72     47.14 o
  -9   4   7       74.67       79.42     13.85 o
  -8   4   7      114.67      116.02     14.26 o
  -7   4   7      721.13      724.14     21.98 o
  -6   4   7       11.72       10.23      5.77 o
  -5   4   7      255.94      258.94      7.77 o
  -4   4   7      130.05      139.83      5.81 o
  -3   4   7      321.28      325.16      7.13 o
  -2   4   7      218.76      185.10      7.96 o
  -1   4   7     1532.79     1600.84     54.20 o
   0   4   7        7.10       23.28      7.29 o
   1   4   7      986.87     1151.16     31.54 o
   2   4   7     1114.13     1282.10     23.80 o
   3   4   7     2116.38     2089.99     25.87 o
   4   4   7        9.20        9.10      4.29 o
   5   4   7       30.72       25.57      5.54 o
   6   4   7      281.11      295.32     19.18 o
   7   4   7       23.78       18.78      7.63 o
   8   4   7       37.81       49.37      8.93 o
   9   4   7      541.99      527.48     19.49 o
  10   4   7        7.31       15.23      9.97 o
  11   4   7        0.01        3.32      9.71 o
  12   4   7       12.24        1.62     17.45 o
 -10   5   7       73.81       67.46     34.39 o
  -9   5   7       35.25       39.48     12.40 o
  -8   5   7      100.16      122.33     18.90 o
  -7   5   7      417.56      413.90     20.55 o
  -6   5   7       10.22       13.33      5.95 o
  -5   5   7      465.52      430.63     20.48 o
  -4   5   7        2.72        3.90      3.63 o
  -3   5   7       21.19       17.60      5.07 o
  -2   5   7      317.26      319.71     19.13 o
  -1   5   7       64.67       75.15     14.58 o
   0   5   7       17.19       25.96     10.93 o
   1   5   7        8.87       10.02     10.02 o
   2   5   7      693.70      760.20     36.44 o
   3   5   7      101.25      144.94      8.86 o
   4   5   7      458.93      472.93     11.66 o
   5   5   7      777.15      805.20     17.26 o
   6   5   7       16.58        7.38      5.91 o
   7   5   7      131.34      120.25     12.56 o
   8   5   7        6.88       -3.27      6.55 o
   9   5   7      114.23       95.23     23.73 o
  10   5   7      104.67      122.97     14.11 o
  11   5   7       33.57       44.78     10.67 o
 -10   6   7       59.33       73.02     13.99 o
  -9   6   7        1.80       -0.17     10.25 o
  -8   6   7      214.63      207.10     17.99 o
  -7   6   7      277.82      292.04     18.17 o
  -6   6   7        1.94        0.90      5.06 o
  -5   6   7      316.82      315.21      9.60 o
  -4   6   7      475.80      475.18      9.79 o
  -3   6   7        1.10       -1.61      3.23 o
  -2   6   7     1266.68     1236.97     35.73 o
  -1   6   7      492.45      498.16     21.89 o
   0   6   7      684.73      644.05     24.47 o
   1   6   7      505.39      437.29     20.40 o
   2   6   7      101.86      103.82     23.23 o
   3   6   7      307.47      302.48     12.69 o
   4   6   7      277.84      279.58      9.19 o
   5   6   7       52.84       71.71     10.12 o
   6   6   7      844.51      881.32     20.14 o
   7   6   7        0.11        0.57      7.59 o
   8   6   7        0.23       -3.77      7.54 o
   9   6   7      145.39      127.13     12.68 o
  10   6   7        2.28        3.97      8.12 o
  11   6   7        0.29       -4.00      8.01 o
 -10   7   7      175.88      189.02     35.30 o
  -9   7   7       64.46       38.15     12.65 o
  -8   7   7       48.53       39.00     11.75 o
  -7   7   7      185.36      161.86     14.83 o
  -6   7   7       33.60       35.58     11.39 o
  -5   7   7       22.90       28.01      4.71 o
  -4   7   7      129.52      146.24      7.15 o
  -3   7   7       84.64       89.96      5.36 o
  -2   7   7     1120.26     1117.96     24.70 o
  -1   7   7        6.88       15.15      8.84 o
   0   7   7      753.80      762.43     28.21 o
   1   7   7       19.56       14.54      9.08 o
   2   7   7      175.57      178.59      6.60 o
   3   7   7       69.55       92.09      9.49 o
   4   7   7      199.30      225.39      8.05 o
   5   7   7      328.78      311.00     14.29 o
   6   7   7      350.56      367.00     17.03 o
   7   7   7        0.22        4.72      7.75 o
   8   7   7      499.37      470.94     20.36 o
   9   7   7        6.05       -1.12      8.40 o
  10   7   7       44.00       39.48      9.97 o
  11   7   7       61.32       86.45     12.37 o
  -9   8   7       25.04       -1.96     10.17 o
  -8   8   7       12.48       10.85     10.14 o
  -7   8   7       27.02       38.64     10.94 o
  -6   8   7      565.62      507.40     17.70 o
  -5   8   7        0.08       -2.28      4.56 o
  -4   8   7       84.57       88.45      6.73 o
  -3   8   7       40.87       32.29      6.71 o
  -2   8   7      399.81      399.17     22.91 o
  -1   8   7       48.27       58.53      7.77 o
   0   8   7       13.37       10.19      7.05 o
   1   8   7       91.34       80.04      7.86 o
   2   8   7        0.75       -3.11      6.23 o
   3   8   7       21.08       20.07      5.09 o
   4   8   7      283.27      297.26      9.68 o
   5   8   7       64.50       59.29      7.24 o
   6   8   7     1101.95     1040.90     27.22 o
   7   8   7       56.69       61.60      9.98 o
   8   8   7       20.21       23.17      9.65 o
   9   8   7      471.14      499.74     35.09 o
  10   8   7      136.02      123.67     14.97 o
  -9   9   7      143.08      123.20     16.74 o
  -8   9   7       74.24       87.04     14.21 o
  -7   9   7        0.01       10.91     16.40 o
  -6   9   7      933.02      914.48     24.95 o
  -5   9   7      198.33      185.46     11.78 o
  -4   9   7      116.26      121.35      9.93 o
  -3   9   7      600.62      590.66     27.03 o
  -2   9   7      194.70      210.35     18.35 o
  -1   9   7      374.36      394.84     22.98 o
   0   9   7      291.89      258.62     31.88 o
   1   9   7      358.92      353.92     21.67 o
   2   9   7      464.17      450.07     51.01 o
   3   9   7       26.96       30.25      4.56 o
   4   9   7      386.80      393.50     13.30 o
   5   9   7       35.14       39.74      8.02 o
   6   9   7        0.78       -1.28      7.27 o
   7   9   7      282.10      298.23     17.90 o
   8   9   7      275.40      283.67     17.29 o
   9   9   7        0.43       -4.47      8.93 o
  10   9   7        8.12       20.05     10.83 o
  -8  10   7       85.69       98.71     14.99 o
  -7  10   7        5.82       -2.47      8.42 o
  -6  10   7        1.90       -3.71      7.42 o
  -5  10   7       17.05       24.59      8.59 o
  -4  10   7      204.87      225.14      9.28 o
  -3  10   7       21.89       21.25     10.83 o
  -2  10   7      163.06      143.83     19.36 o
  -1  10   7       41.90       59.53     25.51 o
   0  10   7      350.48      346.97     25.73 o
   1  10   7      382.07      369.57     22.19 o
   2  10   7        0.92        1.89      5.46 o
   3  10   7      163.08      161.26      7.20 o
   4  10   7      331.06      305.56     12.15 o
   5  10   7        2.78        7.29     14.58 o
   6  10   7      106.01      103.73     17.99 o
   7  10   7      164.95      183.89     14.60 o
   8  10   7        0.57        4.25      8.31 o
   9  10   7      317.71      313.94     19.57 o
  -7  11   7      147.14      163.07     21.64 o
  -6  11   7        0.15        1.13      8.86 o
  -5  11   7       66.96      100.08     10.84 o
  -4  11   7      137.67      135.65     10.95 o
  -3  11   7      220.66      225.75     32.57 o
  -2  11   7      666.54      705.16     31.58 o
  -1  11   7       56.17       81.62     16.85 o
   0  11   7      113.64      123.65     20.27 o
   1  11   7        1.28       -2.30      4.60 o
   2  11   7       20.18       23.51      6.82 o
   3  11   7      555.56      516.04     15.20 o
   4  11   7       74.03       70.23      7.86 o
   5  11   7      420.34      404.68     17.55 o
   6  11   7       18.12       10.45      8.48 o
   7  11   7      173.66      205.74     20.05 o
   8  11   7      109.21      108.99     25.73 o
  -6  12   7        1.58        7.22     10.05 o
  -5  12   7       38.39       32.28      9.81 o
  -4  12   7       36.84       53.18     17.15 o
  -3  12   7        9.77       -3.24      6.47 o
  -2  12   7        8.16       21.17     11.65 o
  -1  12   7        9.36       22.22     10.82 o
   0  12   7      128.72      126.69     11.82 o
   1  12   7        3.52        5.66      6.43 o
   2  12   7      140.15      125.95     32.91 o
   3  12   7       15.68       20.69      6.55 o
   4  12   7       52.86       58.79     12.49 o
   5  12   7       49.53       57.27      9.91 o
   6  12   7       20.95       26.53      9.25 o
   7  12   7        1.47       -4.33      8.66 o
  -4  13   7        0.53       11.84      8.21 o
  -3  13   7        8.79       11.84      7.65 o
  -2  13   7        3.89       -4.13      8.27 o
  -1  13   7       21.33       15.80      7.38 o
   0  13   7       16.28        2.85      7.03 o
   1  13   7       33.70       48.55     13.91 o
   2  13   7        9.24       14.11      7.27 o
   3  13   7       83.66       88.83     10.68 o
   4  13   7      106.26      139.43     12.52 o
   5  13   7        1.73       21.74     14.95 o
   6  13   7        5.92        4.37      9.45 o
  -1  14   7      118.92      124.38     11.46 o
   0  14   7      102.30       99.28     11.20 o
   1  14   7       65.18       75.91     10.02 o
   2  14   7       40.56       56.99      9.68 o
   3  14   7      114.61      131.49     20.50 o
  -3  -8   8      130.61      148.28     13.51 o
  -2  -8   8      254.20      267.30     17.71 o
  -1  -8   8       49.03       38.91     13.73 o
   0  -8   8       48.19       39.67     15.90 o
   1  -8   8       31.83       32.66     11.42 o
   2  -8   8       34.30       16.16     10.33 o
   3  -8   8       21.76        6.20     10.14 o
  -5  -7   8      183.98      167.27     13.30 o
  -4  -7   8      232.13      261.95     15.54 o
  -3  -7   8        5.31        3.45      8.02 o
  -2  -7   8      682.59      708.00     22.61 o
  -1  -7   8      140.73      169.99     14.56 o
   0  -7   8       40.94       26.54     18.77 o
   1  -7   8       12.37       10.06      9.56 o
   2  -7   8      209.44      196.46     15.47 o
   3  -7   8      144.37      116.20     13.84 o
   4  -7   8       53.41       65.54     16.39 o
   5  -7   8      312.90      327.64     19.74 o
   6  -7   8        5.14        4.63     10.87 o
  -7  -6   8        2.48        1.35      8.85 o
  -6  -6   8      122.68      150.49     23.60 o
  -5  -6   8      611.45      589.91     20.30 o
  -4  -6   8       17.63       44.58      8.93 o
  -3  -6   8        9.44        8.39      7.71 o
  -2  -6   8      830.92      810.23     37.47 o
  -1  -6   8      522.45      515.95     20.69 o
   0  -6   8       25.96       27.96     11.64 o
   1  -6   8      215.63      211.29     15.08 o
   2  -6   8       12.18       16.65      9.34 o
   3  -6   8      100.02      104.07     12.72 o
   4  -6   8       29.48       26.27     10.11 o
   5  -6   8       11.36        9.14      9.93 o
   6  -6   8      163.17      159.25     15.25 o
   7  -6   8      384.50      357.04     20.84 o
  -8  -5   8       94.07       99.73     15.06 o
  -7  -5   8       21.53       24.06     16.70 o
  -6  -5   8        7.30       -0.64     17.87 o
  -5  -5   8      490.11      468.66     21.76 o
  -4  -5   8        2.29        3.08      7.89 o
  -3  -5   8      317.80      336.15     16.67 o
  -2  -5   8      218.84      218.39     14.23 o
  -1  -5   8      207.77      188.28     11.94 o
   0  -5   8        8.00        7.57      6.93 o
   1  -5   8       76.48       79.85     10.89 o
   2  -5   8        0.03        0.97      7.93 o
   3  -5   8      134.00      121.18     12.56 o
   4  -5   8      473.16      437.31     19.49 o
   5  -5   8      868.02      763.30     25.59 o
   6  -5   8      174.90      196.80     15.51 o
   7  -5   8       27.54       15.90     10.25 o
   8  -5   8      135.73      141.68     15.77 o
  -8  -4   8        6.41        3.65     10.11 o
  -7  -4   8       77.47       78.16     11.21 o
  -6  -4   8       76.11       83.34     11.47 o
  -5  -4   8       10.93        8.52      7.85 o
  -4  -4   8      211.74      215.39     13.59 o
  -3  -4   8      958.59      943.86     27.09 o
  -2  -4   8      164.51      188.38     11.23 o
  -1  -4   8      179.09      180.51     11.28 o
   0  -4   8      560.83      558.10     16.95 o
   1  -4   8        0.20       -2.41      7.32 o
   2  -4   8      326.37      355.80     16.41 o
   3  -4   8       19.28       15.14      8.43 o
   4  -4   8      297.41      321.97     16.34 o
   5  -4   8        2.88       -3.67      7.90 o
   6  -4   8       41.00       43.11     10.07 o
   7  -4   8       13.75       11.79      9.06 o
   8  -4   8        6.74        3.09      9.05 o
   9  -4   8       65.61       56.55     12.76 o
  -9  -3   8        1.65       21.86     10.82 o
  -8  -3   8      397.42      353.72     20.58 o
  -7  -3   8       42.41       26.44      8.79 o
  -6  -3   8        0.76       -3.16      7.18 o
  -5  -3   8      472.28      453.50     17.70 o
  -4  -3   8        3.47        6.82      7.20 o
  -3  -3   8       63.33       49.58      8.86 o
  -2  -3   8      189.88      164.10     10.45 o
  -1  -3   8      389.97      385.62     13.85 o
   0  -3   8      432.73      428.21     14.56 o
   1  -3   8      353.68      366.12     16.02 o
   2  -3   8       67.11       67.58     10.01 o
   3  -3   8       20.66       16.08      8.75 o
   4  -3   8       99.09      105.17     11.06 o
   5  -3   8      491.96      438.07     18.02 o
   6  -3   8       18.76       28.40      9.30 o
   7  -3   8     1788.98     1665.52     37.79 o
   8  -3   8      244.38      230.61     18.45 o
   9  -3   8       15.29        1.86      9.41 o
  -9  -2   8       86.35       95.23     13.61 o
  -8  -2   8        2.59       -4.18      8.36 o
  -7  -2   8       95.11       90.26     10.94 o
  -6  -2   8      739.12      747.60     22.13 o
  -5  -2   8       45.50       50.65      8.49 o
  -4  -2   8       78.63       72.82      9.23 o
  -3  -2   8        3.08       -2.93      6.74 o
  -2  -2   8       59.40       72.31      7.80 o
  -1  -2   8      104.59      108.95      8.52 o
   0  -2   8      582.89      570.03     13.97 o
   1  -2   8      122.54      132.85     13.83 o
   2  -2   8       14.37       11.35      8.48 o
   3  -2   8      742.17      735.88     21.31 o
   4  -2   8        1.48        4.53      7.94 o
   5  -2   8      663.80      659.49     33.53 o
   6  -2   8        1.85       -3.68      7.36 o
   7  -2   8      155.48      138.02     12.64 o
   8  -2   8       25.03       25.70     10.06 o
   9  -2   8       26.66       22.74     10.24 o
  10  -2   8      134.73      123.34     14.48 o
 -10  -1   8       11.72       -8.65     17.31 o
  -9  -1   8       67.83       65.30     23.91 o
  -8  -1   8        2.99        8.07      7.55 o
  -7  -1   8        1.74       -2.11      5.80 o
  -6  -1   8      244.33      240.59     11.31 o
  -5  -1   8        1.34       -2.87      5.74 o
  -4  -1   8      243.88      247.51     10.84 o
  -3  -1   8      348.94      346.00     10.81 o
  -2  -1   8      301.68      293.09      9.78 o
  -1  -1   8      183.81      176.83      8.98 o
   0  -1   8      847.25      873.53     22.07 o
   1  -1   8      172.25      167.55      9.16 o
   2  -1   8      418.15      403.68     13.74 o
   3  -1   8       96.59      109.18     12.74 o
   4  -1   8       13.06       10.18      7.63 o
   5  -1   8       29.12       30.90      8.87 o
   6  -1   8      142.51      150.40     11.93 o
   7  -1   8       28.29       29.52      8.91 o
   8  -1   8       54.68       51.73     10.33 o
   9  -1   8      328.76      288.34     17.21 o
  10  -1   8       40.99       28.18     10.79 o
 -10   0   8        4.83       -7.52     15.03 o
  -9   0   8       26.00       41.26     11.54 o
  -8   0   8       74.48       61.05     10.58 o
  -7   0   8      462.76      434.89     14.56 o
  -6   0   8     1028.62     1045.76     21.40 o
  -5   0   8        0.34        0.31      4.89 o
  -4   0   8      695.50      686.81     13.38 o
  -3   0   8      168.28      136.16      6.16 o
  -2   0   8      512.31      529.42     10.96 o
  -1   0   8       35.19       39.43      5.40 o
   0   0   8      202.23      194.00      6.97 o
   1   0   8      414.84      425.31     11.76 o
   2   0   8      335.83      338.46     12.41 o
   3   0   8        0.02        5.24      5.51 o
   4   0   8        5.73       10.84      6.18 o
   5   0   8      172.48      174.75     11.78 o
   6   0   8     1534.69     1486.84     31.36 o
   7   0   8        6.75        2.49      8.22 o
   8   0   8      356.32      370.84     17.38 o
   9   0   8        1.25        6.97      8.94 o
  10   0   8        1.84        4.34      8.79 o
  11   0   8        2.32        1.09     11.36 o
 -10   1   8       19.43       -0.97     10.60 o
  -9   1   8     1060.89      950.55     36.89 o
  -8   1   8      388.88      389.36     18.01 o
  -7   1   8     2390.56     2306.78     45.82 o
  -6   1   8      200.92      219.41     11.60 o
  -5   1   8      605.47      618.09     11.16 o
  -4   1   8       94.46      102.31      5.47 o
  -3   1   8       28.76       35.92      3.70 o
  -2   1   8      642.06      656.12     11.45 o
  -1   1   8       15.93       10.73      3.34 o
   0   1   8       53.58       65.31      4.13 o
   1   1   8      326.61      333.66      8.57 o
   2   1   8      164.36      152.96      6.64 o
   3   1   8       14.85       22.05      5.53 o
   4   1   8      180.08      163.57     10.07 o
   5   1   8      737.15      732.69     17.54 o
   6   1   8        0.20       -2.90      7.21 o
   7   1   8      428.81      430.74     16.87 o
   8   1   8      332.51      293.91     24.79 o
   9   1   8      286.36      286.36     16.34 o
  10   1   8        5.16        0.14      9.07 o
  11   1   8      120.91      136.79     17.04 o
 -10   2   8       62.06       69.02     14.31 o
  -9   2   8      641.38      666.65     29.14 o
  -8   2   8        2.49        7.74     10.29 o
  -7   2   8      645.42      650.65     21.47 o
  -6   2   8      403.02      411.00     11.42 o
  -5   2   8     1171.91     1155.17     16.99 o
  -4   2   8       93.02       99.37      5.22 o
  -3   2   8     1143.14     1131.24     14.22 o
  -2   2   8      349.43      334.15      8.48 o
  -1   2   8      152.52      156.91      4.29 o
   0   2   8     1123.02     1008.71     13.50 o
   1   2   8        0.87        7.52      3.00 o
   2   2   8        1.96       -1.20      2.41 o
   3   2   8       40.80       40.45      4.56 o
   4   2   8      152.07      172.03      8.38 o
   5   2   8      143.76      125.14      8.94 o
   6   2   8      173.45      174.56     11.35 o
   7   2   8        6.42        0.85      7.12 o
   8   2   8       17.19       29.92      8.41 o
   9   2   8        0.44        7.53      8.27 o
  10   2   8       36.28       24.95     10.64 o
  11   2   8      246.36      277.39     19.93 o
 -10   3   8        7.56       15.69     10.82 o
  -9   3   8      147.55      182.15     17.55 o
  -8   3   8     1646.75     1630.13     53.06 o
  -7   3   8       37.06       23.60     10.93 o
  -6   3   8     1390.01     1446.01     31.70 o
  -5   3   8       47.41       58.21      5.65 o
  -4   3   8     1069.56     1012.76     15.35 o
  -3   3   8      675.75      684.99     10.68 o
  -2   3   8     1006.38     1029.47     14.02 o
  -1   3   8      763.78      700.96     10.90 o
   0   3   8       15.88       17.96      7.97 o
   1   3   8     3231.92     3302.93     45.17 o
   2   3   8       37.47       34.82      6.51 o
   3   3   8      569.89      560.57     11.58 o
   4   3   8       17.37       11.59      4.78 o
   5   3   8      148.44      144.42      8.30 o
   6   3   8      261.64      240.87     16.30 o
   7   3   8        1.69        2.38      7.12 o
   8   3   8        1.51       -2.82      6.84 o
   9   3   8      182.94      165.33     16.75 o
  10   3   8       55.63       63.50     12.68 o
  11   3   8      193.37      184.49     19.64 o
 -10   4   8        2.72        6.18     10.57 o
  -9   4   8       24.74        9.02     10.17 o
  -8   4   8      244.53      235.74     17.77 o
  -7   4   8      100.51       98.84     13.02 o
  -6   4   8     2085.64     2091.51     38.85 o
  -5   4   8      748.65      727.35     13.03 o
  -4   4   8      134.61      142.19      5.68 o
  -3   4   8       36.38       46.04      3.69 o
  -2   4   8      457.23      393.13     16.16 o
  -1   4   8      303.32      337.56     22.77 o
   0   4   8      874.37      836.71     52.61 o
   1   4   8      909.73      856.43     32.79 o
   2   4   8       29.01       42.30      8.04 o
   3   4   8     2057.84     1998.51     34.97 o
   4   4   8        7.15        4.07      4.74 o
   5   4   8      233.94      233.44      9.27 o
   6   4   8      755.53      705.44     30.01 o
   7   4   8       83.27       74.88      8.90 o
   8   4   8      822.10      772.73     25.22 o
   9   4   8      912.17      866.46     28.28 o
  10   4   8       12.41       -2.31      9.33 o
  11   4   8       35.72       29.52     11.76 o
 -10   5   8       48.98       62.24     13.53 o
  -9   5   8      350.60      364.89     22.30 o
  -8   5   8        0.00       11.56     10.11 o
  -7   5   8       27.01       19.04     18.90 o
  -6   5   8     3987.89     3925.32     62.27 o
  -5   5   8      175.83      182.39      7.75 o
  -4   5   8       25.19       36.19      5.12 o
  -3   5   8     2268.12     2255.87     28.42 o
  -2   5   8      278.39      295.66     17.31 o
  -1   5   8     2005.11     1809.18     42.54 o
   0   5   8      288.63      332.70     16.99 o
   1   5   8        3.20        4.97     13.21 o
   2   5   8       84.42       56.94     15.03 o
   3   5   8      465.29      454.88     13.18 o
   4   5   8       59.33       57.40      5.04 o
   5   5   8        0.85       -3.06      6.13 o
   6   5   8      267.58      239.65     10.13 o
   7   5   8        0.48        7.93      7.59 o
   8   5   8       25.67       17.06      8.54 o
   9   5   8        0.10       -3.86      7.72 o
  10   5   8        1.47       -1.35     17.07 o
  11   5   8       20.28       37.90     11.50 o
 -10   6   8       56.93       65.48     13.80 o
  -9   6   8       94.85      101.56     14.26 o
  -8   6   8        2.25        4.55     14.35 o
  -7   6   8       36.68       32.03      9.63 o
  -6   6   8       14.01       18.39      5.09 o
  -5   6   8      185.40      182.20     10.09 o
  -4   6   8      521.90      549.07     17.87 o
  -3   6   8      607.90      554.22     16.27 o
  -2   6   8       29.15       45.34     16.40 o
  -1   6   8      938.94      947.63     31.24 o
   0   6   8      395.28      385.78     20.45 o
   1   6   8        0.58       -5.47     10.93 o
   2   6   8        2.75        2.28     11.39 o
   3   6   8      129.91      150.08     13.21 o
   4   6   8      259.66      265.79      9.13 o
   5   6   8       27.42       25.54      6.02 o
   6   6   8      119.48      123.78      8.82 o
   7   6   8       92.76      104.32     10.60 o
   8   6   8      176.72      162.09     13.28 o
   9   6   8        0.48       13.17      9.18 o
  10   6   8      353.52      357.72     17.96 o
  11   6   8        0.09       -3.87      8.46 o
  -9   7   8      302.81      284.12     20.46 o
  -8   7   8       71.35       68.35     19.13 o
  -7   7   8      126.10      118.06     16.40 o
  -6   7   8      118.36       98.76      8.68 o
  -5   7   8      161.38      162.56     14.55 o
  -4   7   8      327.89      339.60     11.90 o
  -3   7   8     1004.29     1024.99     24.97 o
  -2   7   8     1557.71     1483.41     42.02 o
  -1   7   8      329.89      357.08     48.05 o
   0   7   8       31.65       15.68      9.27 o
   1   7   8       28.16       15.86     10.57 o
   2   7   8     1901.78     1763.06     47.73 o
   3   7   8      151.92      160.03      7.93 o
   4   7   8      831.46      791.81     26.19 o
   5   7   8      116.79      123.49      7.72 o
   6   7   8       12.33       17.54      7.24 o
   7   7   8      450.09      407.90     25.92 o
   8   7   8        1.87       -4.02      8.04 o
   9   7   8       90.35       81.06     10.98 o
  10   7   8       86.73       83.33     11.51 o
  -9   8   8       55.18       35.74     11.71 o
  -8   8   8      284.72      268.89     18.62 o
  -7   8   8      523.81      508.45     36.21 o
  -6   8   8       40.30       63.20     12.30 o
  -5   8   8      192.17      215.21     16.96 o
  -4   8   8      140.54      145.53     37.35 o
  -3   8   8      327.96      304.09     14.88 o
  -2   8   8       90.74       75.46     14.01 o
  -1   8   8     1546.10     1531.86     44.41 o
   0   8   8      331.67      316.27     20.82 o
   1   8   8      949.40      872.94     32.55 o
   2   8   8        2.27       21.14     11.49 o
   3   8   8        1.68        9.36      5.51 o
   4   8   8       46.15       35.87      9.24 o
   5   8   8      137.16      141.86      7.80 o
   6   8   8       44.03       58.47      9.06 o
   7   8   8        1.07       -1.72      7.26 o
   8   8   8       85.87       64.97     10.79 o
   9   8   8       41.17       41.73     12.17 o
  10   8   8       26.98       14.90      8.78 o
  -8   9   8        2.84       14.93      9.63 o
  -7   9   8       31.97       46.80     20.27 o
  -6   9   8       57.21       48.16      8.47 o
  -5   9   8      101.01       78.19     13.84 o
  -4   9   8       61.96       61.35     17.08 o
  -3   9   8      109.25       89.14     14.31 o
  -2   9   8      226.34      235.28     19.29 o
  -1   9   8      250.49      239.16     40.54 o
   0   9   8     1153.97     1046.59     48.51 o
   1   9   8      264.16      247.22     19.15 o
   2   9   8      479.79      502.00     25.67 o
   3   9   8      499.80      509.12     17.26 o
   4   9   8       42.74       47.72      9.28 o
   5   9   8      622.16      636.06     15.01 o
   6   9   8       12.41       18.53      7.34 o
   7   9   8       74.41       90.56     15.87 o
   8   9   8       95.77      115.17     14.80 o
   9   9   8      433.19      464.73     28.27 o
  10   9   8       20.70       20.43     12.22 o
  -8  10   8      204.08      234.74     26.42 o
  -7  10   8        0.12       -3.92      7.84 o
  -6  10   8       22.34        3.19     13.21 o
  -5  10   8        7.07       -4.76      9.51 o
  -4  10   8       49.38       85.51     15.45 o
  -3  10   8      127.99      151.23     17.03 o
  -2  10   8      100.80      104.49     20.50 o
  -1  10   8      141.72      123.06     17.54 o
   0  10   8      435.78      401.22     23.80 o
   1  10   8      589.09      565.26     35.53 o
   2  10   8       72.01       52.57     24.82 o
   3  10   8       34.00       44.62      8.49 o
   4  10   8       78.60       77.15      5.97 o
   5  10   8      264.64      258.95     14.12 o
   6  10   8      242.60      269.66     14.38 o
   7  10   8       91.04      103.26     11.47 o
   8  10   8      411.53      406.53     19.92 o
   9  10   8      207.44      247.05     17.58 o
  -7  11   8      125.42      119.11     34.84 o
  -6  11   8      326.46      261.45     32.79 o
  -5  11   8        0.89        3.39     11.49 o
  -4  11   8       66.11       40.76     22.09 o
  -3  11   8      265.32      286.15     22.38 o
  -2  11   8        5.12        8.87     10.36 o
  -1  11   8       88.24       98.73     32.34 o
   0  11   8      921.88      884.28     35.47 o
   1  11   8      259.53      248.61     20.67 o
   2  11   8       21.66       19.55     26.87 o
   3  11   8      550.21      511.51     27.03 o
   4  11   8      280.91      272.31     21.03 o
   5  11   8        1.60       -2.01      6.49 o
   6  11   8      102.79       98.43     20.28 o
   7  11   8       10.34       19.24      9.09 o
   8  11   8      163.67      158.89     14.91 o
  -5  12   8        0.71       -5.65     11.29 o
  -4  12   8      151.21      138.92     19.32 o
  -3  12   8       23.36       17.42     12.05 o
  -2  12   8       46.05       51.65     14.40 o
  -1  12   8       17.65       14.17     11.93 o
   0  12   8       93.98      100.93     17.54 o
   1  12   8       19.46       39.30     12.62 o
   2  12   8      154.92      180.08     18.53 o
   3  12   8      486.62      494.93     27.46 o
   4  12   8      136.43      142.73      8.82 o
   5  12   8        1.26        1.63      6.86 o
   6  12   8       16.56       31.34      9.05 o
   7  12   8      164.87      165.96     14.06 o
  -4  13   8        0.04       -4.45     14.58 o
  -3  13   8        0.44        3.28     12.13 o
  -2  13   8        5.28       -5.09     10.18 o
  -1  13   8        2.11       18.76     20.04 o
   0  13   8        5.16        6.71     11.24 o
   1  13   8       23.30       40.47     13.52 o
   2  13   8       29.27       38.29     12.35 o
   3  13   8        2.43        0.32     10.95 o
   4  13   8       60.71       61.59     10.28 o
   5  13   8       39.85       45.41     21.41 o
  -1  14   8      168.66      211.32     23.41 o
   0  14   8       32.61       17.31     12.86 o
   1  14   8       52.09       74.03     15.72 o
   2  14   8        1.85       11.61      9.82 o
  -4  -7   9       49.18       46.76     16.79 o
  -3  -7   9       50.70       52.14     11.65 o
  -2  -7   9        1.58       -4.53      9.05 o
  -1  -7   9       83.70      101.43     13.74 o
   0  -7   9        1.35       -4.81      9.61 o
   1  -7   9       54.33       44.15     11.98 o
   2  -7   9        0.32       -4.06      8.13 o
   3  -7   9       29.40       27.26     11.06 o
   4  -7   9        0.01        0.14     11.22 o
  -5  -6   9      149.10      144.44     14.71 o
  -4  -6   9     2344.28     2368.38     68.73 o
  -3  -6   9      659.97      687.57     44.50 o
  -2  -6   9      304.26      331.58     19.00 o
  -1  -6   9      192.70      211.93     15.21 o
   0  -6   9       16.40       21.07     10.20 o
   1  -6   9      189.29      204.46     15.64 o
   2  -6   9       81.02       76.74     11.98 o
   3  -6   9       18.45       15.77      9.74 o
   4  -6   9        0.14       -0.49      9.73 o
   5  -6   9       26.92       17.37     11.11 o
   6  -6   9       12.66        8.72     10.25 o
  -7  -5   9        6.45       14.44     11.14 o
  -6  -5   9        9.11       10.84     10.71 o
  -5  -5   9       15.98       22.07      9.12 o
  -4  -5   9       92.92      109.37     12.52 o
  -3  -5   9      245.44      262.23     27.09 o
  -2  -5   9        0.05       -3.69      7.38 o
  -1  -5   9      218.39      216.03     12.93 o
   0  -5   9        0.75       -3.77      7.54 o
   1  -5   9        6.26        9.81      8.47 o
   2  -5   9      197.36      191.57     14.34 o
   3  -5   9       29.72       20.43      9.78 o
   4  -5   9        1.90       -1.85      8.69 o
   5  -5   9        3.09       -4.34      8.68 o
   6  -5   9      200.57      208.67     19.94 o
   7  -5   9        1.00       -3.22      9.74 o
  -7  -4   9      124.65      147.37     18.42 o
  -6  -4   9      201.31      170.05     16.02 o
  -5  -4   9        2.20       -1.97      7.59 o
  -4  -4   9        2.96        4.60      8.04 o
  -3  -4   9      373.59      406.74     17.62 o
  -2  -4   9     1160.20     1202.38     29.32 o
  -1  -4   9     1671.66     1660.92     31.02 o
   0  -4   9      390.94      382.82     14.94 o
   1  -4   9      419.60      449.12     24.72 o
   2  -4   9       67.91       82.16     15.78 o
   3  -4   9      238.92      223.06     15.36 o
   4  -4   9      522.45      504.05     27.00 o
   5  -4   9       52.56       58.92     10.97 o
   6  -4   9      308.87      327.83     18.58 o
   7  -4   9       21.96       32.25     11.13 o
   8  -4   9        7.98        7.04     10.47 o
  -8  -3   9       95.93       79.37     16.99 o
  -7  -3   9       73.33       64.74     25.56 o
  -6  -3   9       95.58       89.67     13.03 o
  -5  -3   9      922.21      968.08     26.21 o
  -4  -3   9       49.13       62.48      9.23 o
  -3  -3   9      957.76      954.24     24.75 o
  -2  -3   9      247.65      248.08     12.02 o
  -1  -3   9       86.97       94.70      9.10 o
   0  -3   9       92.01       99.17      8.97 o
   1  -3   9        1.20       -1.17      7.29 o
   2  -3   9       50.21       37.45     10.32 o
   3  -3   9       39.89       62.18      9.94 o
   4  -3   9       71.06       53.40     10.18 o
   5  -3   9       21.84       20.28      9.07 o
   6  -3   9       52.33       64.55     11.36 o
   7  -3   9      118.50      137.57     14.92 o
   8  -3   9       50.32       63.61     18.67 o
   9  -3   9      128.73      100.75     16.30 o
  -9  -2   9       15.58       22.07     14.20 o
  -8  -2   9       38.03       44.66     16.17 o
  -7  -2   9      128.09      108.37     13.41 o
  -6  -2   9       18.49       11.84     16.75 o
  -5  -2   9       21.37       23.66      7.58 o
  -4  -2   9      307.46      281.87     22.02 o
  -3  -2   9      133.47      141.11     10.65 o
  -2  -2   9      143.17      165.27      9.94 o
  -1  -2   9      791.09      756.72     18.45 o
   0  -2   9      757.84      672.24     17.46 o
   1  -2   9     1128.16     1088.15     25.61 o
   2  -2   9      596.66      599.53     19.17 o
   3  -2   9        8.27       10.42      7.70 o
   4  -2   9      138.79      142.59     11.76 o
   5  -2   9      366.32      316.34     15.77 o
   6  -2   9       25.14       20.36     11.92 o
   7  -2   9      158.71      173.44     14.30 o
   8  -2   9        0.61       11.29      9.04 o
   9  -2   9        0.33       -4.16     11.72 o
  -9  -1   9      274.12      282.31     22.69 o
  -8  -1   9       73.99       87.21     22.55 o
  -7  -1   9       44.36       36.64     10.69 o
  -6  -1   9       15.81       21.73      8.26 o
  -5  -1   9      281.01      266.58     13.25 o
  -4  -1   9      214.82      216.05     11.90 o
  -3  -1   9      144.08      146.23      9.01 o
  -2  -1   9      568.46      520.09     15.89 o
  -1  -1   9       19.70        6.47      6.25 o
   0  -1   9      111.73      111.71      8.39 o
   1  -1   9      552.08      574.24     17.75 o
   2  -1   9      388.80      388.77     15.11 o
   3  -1   9       40.68       38.66      8.67 o
   4  -1   9     1714.06     1668.06     33.34 o
   5  -1   9      100.62      108.83     10.88 o
   6  -1   9      111.67      116.84     11.54 o
   7  -1   9       71.74       69.82     10.94 o
   8  -1   9       53.74       52.34     10.59 o
   9  -1   9       32.30       41.10     12.32 o
  10  -1   9        0.00        0.85     10.79 o
  -9   0   9       32.28       37.21     10.58 o
  -8   0   9      360.92      358.61     18.03 o
  -7   0   9       81.14       99.00     11.44 o
  -6   0   9      114.80      130.41     10.33 o
  -5   0   9      321.93      329.42     13.52 o
  -4   0   9     1206.08     1228.42     22.11 o
  -3   0   9        0.06       -2.23      4.46 o
  -2   0   9       51.98       57.08      6.14 o
  -1   0   9       42.43       31.85      5.40 o
   0   0   9       22.87       17.15      5.28 o
   1   0   9      171.48      179.42      8.96 o
   2   0   9     2001.75     2009.56     30.22 o
   3   0   9     2354.09     2253.52     37.98 o
   4   0   9     1093.90     1072.69     24.91 o
   5   0   9      123.65      127.69     11.20 o
   6   0   9      123.01      116.04     10.85 o
   7   0   9      356.55      369.79     23.69 o
   8   0   9        6.49       -0.42     10.98 o
   9   0   9       16.98       -4.66      9.49 o
  10   0   9       20.68        7.17     12.43 o
 -10   1   9     1144.72     1193.15     40.84 o
  -9   1   9     1113.33     1083.36     39.85 o
  -8   1   9        0.92       -3.70      7.39 o
  -7   1   9      123.52      118.18     12.29 o
  -6   1   9       46.99       47.64      7.68 o
  -5   1   9      307.76      303.86     12.65 o
  -4   1   9       36.55       40.86      5.12 o
  -3   1   9        4.50        8.72      4.00 o
  -2   1   9       25.65       26.16      4.39 o
  -1   1   9      125.20      121.52      7.23 o
   0   1   9       51.30       48.40      5.11 o
   1   1   9       37.81       39.18      4.90 o
   2   1   9        4.06        5.64      4.41 o
   3   1   9       55.08       57.80      6.77 o
   4   1   9     4211.16     4217.68     58.85 o
   5   1   9      272.67      273.89     13.23 o
   6   1   9     1639.73     1607.99     32.62 o
   7   1   9      118.71      132.22     11.43 o
   8   1   9        1.78       -0.73      8.86 o
   9   1   9       52.59       77.17     13.08 o
  10   1   9       34.03       36.46     12.14 o
 -10   2   9      175.80      165.39     27.33 o
  -9   2   9       21.30       16.66     15.03 o
  -8   2   9       67.58       86.39     13.53 o
  -7   2   9       57.29       73.50     12.72 o
  -6   2   9      130.00      136.91     10.77 o
  -5   2   9        7.51        4.93      4.98 o
  -4   2   9       43.09       44.48      5.07 o
  -3   2   9      448.08      403.11      8.69 o
  -2   2   9       87.97       87.07      4.37 o
  -1   2   9       17.99       15.29      3.26 o
   0   2   9      112.23      143.38      6.21 o
   1   2   9      116.43      124.21      5.21 o
   2   2   9      212.55      198.03     11.56 o
   3   2   9     1391.92     1371.92     19.67 o
   4   2   9        0.25       -1.65      5.39 o
   5   2   9     1763.48     1682.07     38.93 o
   6   2   9     1377.60     1362.29     28.67 o
   7   2   9      103.16      105.50     12.04 o
   8   2   9       60.69       62.54     11.36 o
   9   2   9       11.24       18.67     18.47 o
  10   2   9       69.92       75.84     13.45 o
  11   2   9        0.66       -6.61     13.23 o
 -10   3   9      176.08      204.99     42.82 o
  -9   3   9      424.59      453.98     24.56 o
  -8   3   9      278.28      320.75     32.57 o
  -7   3   9     2787.38     2770.04     62.96 o
  -6   3   9     1881.84     1856.12     45.69 o
  -5   3   9     2517.67     2483.78     32.98 o
  -4   3   9      138.12      139.33      6.05 o
  -3   3   9       95.71      108.86      6.55 o
  -2   3   9      173.30      158.32      5.63 o
  -1   3   9      121.56       97.81      4.74 o
   0   3   9        0.08        0.25      3.40 o
   1   3   9     1296.61     1187.46     39.06 o
   2   3   9      114.96      126.37      6.72 o
   3   3   9      324.58      308.11      7.80 o
   4   3   9      982.59      912.56     15.29 o
   5   3   9     1459.71     1405.60     23.69 o
   6   3   9      476.59      468.91     16.08 o
   7   3   9     1852.34     1778.90     49.01 o
   8   3   9        0.40        8.58     10.72 o
   9   3   9      146.83      118.70     13.74 o
  10   3   9       15.41       12.80      9.92 o
  11   3   9       10.90       -1.76     16.20 o
 -10   4   9        6.22        9.06     11.02 o
  -9   4   9        4.41        2.96     10.14 o
  -8   4   9     1299.97     1267.01     74.47 o
  -7   4   9      223.76      201.25     15.83 o
  -6   4   9      177.74      186.68     14.07 o
  -5   4   9      166.01      166.86      7.12 o
  -4   4   9        9.01        0.64      8.22 o
  -3   4   9      290.09      293.31      6.96 o
  -2   4   9        3.94        9.75      7.41 o
  -1   4   9      172.91      200.41     15.03 o
   0   4   9        1.20        0.18      8.65 o
   1   4   9       21.88       37.35     14.12 o
   2   4   9       13.68       13.53      4.68 o
   3   4   9      784.66      704.30     14.69 o
   4   4   9       98.99      107.11      9.34 o
   5   4   9     1867.54     1842.13     27.40 o
   6   4   9       27.26       29.51      8.16 o
   7   4   9      356.73      336.92     16.44 o
   8   4   9     1560.63     1626.43     38.54 o
   9   4   9      243.30      285.07     18.37 o
  10   4   9        0.17        9.33      9.57 o
  11   4   9      177.38      175.21     17.58 o
  -9   5   9        3.83       -1.98      9.79 o
  -8   5   9       55.68       52.34     11.71 o
  -7   5   9      190.71      214.86     15.42 o
  -6   5   9      356.91      356.16     12.35 o
  -5   5   9     1422.17     1472.32     38.63 o
  -4   5   9     4457.12     4527.10     59.19 o
  -3   5   9       24.97       19.87      9.17 o
  -2   5   9      316.76      345.97     16.85 o
  -1   5   9      501.61      489.88     21.64 o
   0   5   9       38.63       36.81     10.05 o
   1   5   9       15.34       28.33     10.05 o
   2   5   9      162.43      164.43     20.95 o
   3   5   9      124.44      127.10      8.06 o
   4   5   9        0.38       -2.94      5.87 o
   5   5   9      121.05      137.61      7.99 o
   6   5   9       35.35       25.66      7.44 o
   7   5   9       58.38       82.58     16.35 o
   8   5   9      165.74      183.19     13.75 o
   9   5   9      655.60      611.53     23.85 o
  10   5   9      169.28      201.27     16.18 o
  11   5   9       30.65       35.37     12.09 o
  -9   6   9       14.04       11.52      9.97 o
  -8   6   9       55.66       52.76     11.69 o
  -7   6   9      130.75      102.72     11.65 o
  -6   6   9       78.70       86.48      7.59 o
  -5   6   9     1234.47     1206.85     35.11 o
  -4   6   9     2862.46     2775.71     46.34 o
  -3   6   9        0.93        1.04      7.91 o
  -2   6   9        5.59        5.03      6.55 o
  -1   6   9        0.03        2.98     11.84 o
   0   6   9     1268.86     1236.67     36.05 o
   1   6   9        0.33       -0.91      8.68 o
   2   6   9      557.91      564.07     25.07 o
   3   6   9      223.33      221.37     24.60 o
   4   6   9      289.30      299.27     14.94 o
   5   6   9       24.00       18.69      8.48 o
   6   6   9      763.93      714.74     22.10 o
   7   6   9       10.13        8.05      7.19 o
   8   6   9      244.64      234.14     14.87 o
   9   6   9        3.52       10.23      9.18 o
  10   6   9      452.83      442.17     21.87 o
  -9   7   9      183.39      187.05     16.60 o
  -8   7   9        1.27       -4.67      9.34 o
  -7   7   9      394.81      390.26     17.51 o
  -6   7   9       35.81       38.72     17.76 o
  -5   7   9        6.59        8.35      9.17 o
  -4   7   9      408.05      396.91     13.38 o
  -3   7   9      704.54      701.07     19.97 o
  -2   7   9      693.54      683.51     29.38 o
  -1   7   9      823.96      822.34     31.24 o
   0   7   9      258.01      242.10     18.47 o
   1   7   9      229.29      246.51     44.18 o
   2   7   9      328.72      351.47     21.98 o
   4   7   9      979.53     1003.89     32.34 o
   5   7   9        0.01        2.94      4.62 o
   6   7   9       54.57       56.02      9.66 o
   7   7   9      103.55      106.80     10.51 o
   8   7   9      516.40      470.51     18.01 o
   9   7   9       68.30       77.58     10.45 o
  10   7   9      336.35      337.41     17.75 o
  -8   8   9        0.41       -1.85     12.75 o
  -7   8   9       51.97       23.69     16.40 o
  -6   8   9        0.23        5.01     13.66 o
  -5   8   9      571.30      559.80     25.82 o
  -4   8   9       40.43       39.87     15.26 o
  -3   8   9      419.64      407.37     22.84 o
  -2   8   9     2169.94     2104.96     55.39 o
  -1   8   9     1718.35     1736.98     49.42 o
   0   8   9       44.50       42.54     26.87 o
   1   8   9      454.57      385.73     23.31 o
   2   8   9        0.61       -5.24     10.48 o
   3   8   9       11.47        7.91     10.69 o
   4   8   9       38.08       43.10      9.57 o
   5   8   9        7.17       12.74      8.06 o
   6   8   9        6.90       -1.31      7.96 o
   7   8   9       75.20       76.35      9.76 o
   8   8   9       75.44       57.62     14.65 o
   9   8   9        2.48        2.76      7.64 o
  10   8   9        3.14        0.73      9.47 o
  -8   9   9      142.92      159.54     17.54 o
  -7   9   9       60.30       91.55     23.23 o
  -6   9   9       12.49       31.43     16.85 o
  -5   9   9      365.46      295.63     20.75 o
  -4   9   9      428.19      431.92     24.88 o
  -3   9   9       19.33       38.85     16.40 o
  -2   9   9      289.26      265.38     19.81 o
  -1   9   9     2446.35     2347.44     61.17 o
   0   9   9     1910.20     1963.76     54.33 o
   1   9   9      473.06      426.07     42.82 o
   2   9   9     1310.36     1282.02     47.14 o
   3   9   9      279.26      240.75     19.57 o
   4   9   9      190.45      182.21     15.26 o
   5   9   9      729.47      727.23     26.28 o
   6   9   9       47.32       44.24      7.38 o
   7   9   9       99.34      101.56     10.55 o
   8   9   9        0.59        0.88      7.82 o
   9   9   9        9.67       15.57      9.39 o
  -7  10   9        4.04       18.67     17.31 o
  -6  10   9       38.83       78.80     20.95 o
  -5  10   9       11.41       16.04     11.38 o
  -4  10   9      140.12      177.43     19.11 o
  -3  10   9       96.63       90.06     15.82 o
  -2  10   9      253.51      255.32     21.08 o
  -1  10   9       37.04       37.77     16.17 o
   0  10   9     1566.27     1554.21     48.20 o
   1  10   9     3707.46     3434.00    111.82 o
   2  10   9      435.31      426.84     37.58 o
   3  10   9     1297.81     1306.63     43.57 o
   4  10   9        2.95        6.83      6.77 o
   5  10   9        6.91       13.00     22.77 o
   6  10   9      107.22      115.39      9.48 o
   7  10   9       51.43       51.11      8.92 o
   8  10   9       69.61       64.65     10.82 o
  -6  11   9      170.34      183.56     30.52 o
  -5  11   9       39.73       24.60     16.85 o
  -4  11   9       91.72      116.53     24.60 o
  -3  11   9       93.10      121.86     17.50 o
  -2  11   9        0.11       20.61     12.48 o
  -1  11   9      440.59      436.09     26.68 o
   0  11   9      126.47       93.97     16.19 o
   1  11   9      120.92      131.42     17.01 o
   2  11   9      708.62      708.09     32.26 o
   3  11   9        5.07        5.64     10.70 o
   4  11   9      159.60      141.39     10.60 o
   5  11   9      532.69      551.49     58.99 o
   6  11   9       85.90       98.89     12.89 o
   7  11   9        3.05       -3.69      7.38 o
   8  11   9       44.91       64.20     16.31 o
  -5  12   9       16.58        8.20     16.85 o
  -4  12   9       30.57       17.36     23.46 o
  -3  12   9      105.21      100.30     22.32 o
  -2  12   9       80.50       70.53     16.19 o
  -1  12   9       23.88       31.63     12.47 o
   0  12   9      194.06      227.04     21.40 o
   1  12   9       48.22       26.60     12.89 o
   2  12   9     1000.72      979.79     67.87 o
   3  12   9      919.85      831.75     35.90 o
   4  12   9     1235.43     1289.84     45.85 o
   5  12   9      253.30      282.10     18.38 o
   6  12   9      137.85      146.70     17.06 o
  -3  13   9      207.95      231.07     26.42 o
  -2  13   9       64.76       39.39     28.24 o
  -1  13   9       12.36       13.31     11.89 o
   0  13   9      264.54      281.57     24.51 o
   1  13   9       23.36       10.15     11.94 o
   2  13   9      565.64      606.72     31.73 o
   3  13   9       20.86       27.39     15.26 o
   4  13   9       16.18       14.45     20.04 o
   5  13   9      629.73      627.62     45.09 o
  -3  -6  10      168.92      146.02     16.76 o
  -2  -6  10       64.49       78.52     20.23 o
  -1  -6  10        3.37       25.75     10.82 o
   0  -6  10        3.24        1.79     10.19 o
   1  -6  10       48.24       59.76     11.93 o
   2  -6  10        2.97       -4.68      9.35 o
   3  -6  10       10.97       19.65     10.90 o
   4  -6  10       24.98       -5.22     11.07 o
  -5  -5  10      140.54      146.31     16.18 o
  -4  -5  10       20.18       22.41     11.29 o
  -3  -5  10        7.57       -4.13      8.26 o
  -2  -5  10        4.35       -6.73     13.46 o
  -1  -5  10      579.07      620.81     32.93 o
   0  -5  10      367.38      387.92     18.88 o
   1  -5  10       32.15       26.24     10.26 o
   2  -5  10      586.84      632.36     23.53 o
   3  -5  10       80.09       77.51     12.30 o
   4  -5  10      142.16      153.06     15.16 o
   5  -5  10        6.98       13.91     11.24 o
  -6  -4  10       94.61      106.38     37.58 o
  -5  -4  10      292.96      293.86     24.25 o
  -4  -4  10      136.12      144.73     16.51 o
  -3  -4  10     1011.34     1039.80     31.89 o
  -2  -4  10     1015.95     1030.45     31.27 o
  -1  -4  10      587.18      531.51     18.02 o
   0  -4  10      141.79      143.65     17.16 o
   1  -4  10        7.17        0.40      9.86 o
   2  -4  10      105.28      106.85     12.32 o
   3  -4  10       14.06       11.65      9.10 o
   4  -4  10      423.57      447.47     38.26 o
   5  -4  10       35.08       38.19     12.24 o
   6  -4  10      258.81      263.80     20.39 o
   7  -4  10        3.00       -5.46     10.93 o
  -7  -3  10        1.30        6.26     18.22 o
  -6  -3  10       50.09       72.90     15.60 o
  -5  -3  10      324.93      314.91     20.33 o
  -4  -3  10      151.23      151.93     14.18 o
  -3  -3  10      554.45      570.28     22.70 o
  -2  -3  10       10.61       10.70      7.76 o
  -1  -3  10      179.41      194.76     11.45 o
   0  -3  10       34.37       50.46      9.40 o
   1  -3  10      486.17      496.18     18.84 o
   2  -3  10       20.59       17.75      9.03 o
   3  -3  10        4.24       17.87      8.72 o
   4  -3  10      474.11      450.77     31.75 o
   5  -3  10      134.17      104.40     32.77 o
   6  -3  10       47.55       44.24     13.08 o
   7  -3  10        0.70        4.46     10.50 o
   8  -3  10        0.09       -6.78     13.57 o
  -8  -2  10       27.56       45.41     14.52 o
  -7  -2  10       16.31       15.92     12.69 o
  -6  -2  10       29.79       12.99     11.71 o
  -5  -2  10        1.57        2.61     10.83 o
  -4  -2  10       23.81       18.21      8.75 o
  -3  -2  10      100.51      105.75     11.62 o
  -2  -2  10       82.30      118.35     10.20 o
  -1  -2  10     1034.35     1011.02     21.94 o
   0  -2  10     1557.09     1517.98     27.70 o
   1  -2  10     3148.77     3126.14     50.99 o
   2  -2  10      271.88      288.52     14.58 o
   3  -2  10      432.51      427.60     17.48 o
   4  -2  10        0.45       10.45      7.90 o
   5  -2  10       26.30        4.99      9.36 o
   6  -2  10        5.44        2.23      9.68 o
   7  -2  10      353.30      340.32     20.81 o
   8  -2  10       38.58       45.06     17.60 o
  -8  -1  10      157.84      152.18     18.52 o
  -7  -1  10       85.73       89.98     15.30 o
  -6  -1  10      387.19      394.04     23.19 o
  -5  -1  10        4.20        3.80      9.96 o
  -4  -1  10       37.08       31.80      8.62 o
  -3  -1  10       82.13       84.59      8.78 o
  -2  -1  10        1.25       -2.99      5.98 o
  -1  -1  10        0.10       -2.72      5.44 o
   0  -1  10      503.50      528.98     17.19 o
   1  -1  10      211.84      211.01     11.97 o
   2  -1  10      162.75      135.29     11.02 o
   3  -1  10      372.22      410.25     16.20 o
   4  -1  10      159.28      152.46     12.06 o
   5  -1  10      221.08      212.84     15.48 o
   6  -1  10       71.48       80.53     16.30 o
   7  -1  10        8.50        9.32     11.55 o
   8  -1  10      204.15      202.97     17.16 o
   9  -1  10      120.76      112.00     18.78 o
  -9   0  10      344.94      345.62     24.30 o
  -8   0  10       52.39       39.16     12.67 o
  -7   0  10        5.82       -6.15     12.30 o
  -6   0  10      160.87      171.57     15.92 o
  -5   0  10       33.32       41.05     11.40 o
  -4   0  10      901.66      864.09     47.37 o
  -3   0  10        6.04        3.26      6.18 o
  -2   0  10       79.49       95.33      8.33 o
  -1   0  10      256.36      282.45     10.72 o
   0   0  10      240.08      241.29     11.77 o
   1   0  10      137.00      162.09     10.49 o
   2   0  10     2208.31     2186.67     37.45 o
   3   0  10     4620.70     4441.74     64.15 o
   4   0  10       45.19       42.52      8.56 o
   5   0  10        0.29       -3.82      7.65 o
   6   0  10      242.26      226.95     21.44 o
   7   0  10        0.05        4.04      8.98 o
   8   0  10        6.56       -4.82      9.63 o
   9   0  10        9.51       -4.57     10.13 o
  -9   1  10      243.90      211.03     18.65 o
  -8   1  10       16.38       14.11      8.59 o
  -7   1  10       30.34       29.40      8.88 o
  -6   1  10       12.13       -1.67      7.39 o
  -5   1  10       40.56       26.96      9.68 o
  -4   1  10      231.94      232.49     14.22 o
  -3   1  10       48.67       67.62      7.62 o
  -2   1  10      136.78      150.66      7.70 o
  -1   1  10      205.56      208.33      7.83 o
   0   1  10      292.64      278.03      9.77 o
   1   1  10       23.03       21.59      5.84 o
   2   1  10        2.98       -0.85      5.35 o
   3   1  10       68.84       72.66      7.16 o
   4   1  10     1002.29     1018.46     27.32 o
   5   1  10       16.13       21.94      8.75 o
   6   1  10       77.97       88.10     18.74 o
   7   1  10       11.84       14.07      9.44 o
   8   1  10      136.48      135.81     14.28 o
   9   1  10       17.85       12.16     10.12 o
  10   1  10       60.79       47.30     12.85 o
  -9   2  10       25.04       21.27     11.20 o
  -8   2  10       29.41       43.62      9.55 o
  -7   2  10       64.60       83.49     10.71 o
  -6   2  10       64.14       79.97      9.77 o
  -5   2  10       69.81       92.99     13.76 o
  -4   2  10       45.94       52.00      8.15 o
  -3   2  10      335.49      311.09      9.26 o
  -2   2  10       28.98       23.53      8.68 o
  -1   2  10      744.77      725.78     12.86 o
   0   2  10        7.30        2.85      4.32 o
   1   2  10        1.21       -0.27      4.55 o
   2   2  10      451.27      466.18     11.49 o
   3   2  10       77.63       81.76      7.45 o
   4   2  10     1841.39     1892.65     32.04 o
   5   2  10     6025.08     5734.63    107.23 o
   6   2  10       31.79       46.35      9.56 o
   7   2  10     1026.74     1069.75     30.46 o
   8   2  10        5.07        0.68      8.91 o
   9   2  10       81.15       93.87     14.50 o
  10   2  10      127.81      110.92     14.91 o
  -9   3  10       29.28       34.13     14.58 o
  -8   3  10      750.81      837.75     47.60 o
  -7   3  10      181.61      159.51     12.06 o
  -6   3  10       65.34       51.59     15.97 o
  -5   3  10     1314.77     1386.78     24.19 o
  -4   3  10       21.71       12.76      4.56 o
  -3   3  10      346.13      353.23     13.02 o
  -2   3  10      715.56      714.47     14.90 o
  -1   3  10      143.75      153.64      6.57 o
   0   3  10      312.02      321.20      9.79 o
   1   3  10      308.83      282.47     10.01 o
   2   3  10       20.55       19.05      5.63 o
   3   3  10        7.32        4.95      4.02 o
   4   3  10      438.05      390.14     12.33 o
   5   3  10     1158.03     1153.51     27.75 o
   6   3  10     1893.67     1890.87     39.77 o
   7   3  10        2.02       16.05      9.21 o
   8   3  10       26.26       17.70      9.50 o
   9   3  10        3.75       -2.73      9.02 o
  10   3  10      242.02      248.40     26.34 o
  -9   4  10      153.14      167.88     39.40 o
  -8   4  10       60.93       52.65     15.94 o
  -7   4  10       57.30       62.58     11.29 o
  -6   4  10      249.61      246.79     20.06 o
  -5   4  10       39.84       51.12      7.86 o
  -4   4  10      709.54      703.19     22.48 o
  -3   4  10       36.98       37.57      6.64 o
  -2   4  10      150.66      139.99     12.64 o
  -1   4  10        6.23       15.14      9.74 o
   0   4  10        5.94       13.86     19.36 o
   1   4  10        8.08       16.85     13.66 o
   2   4  10        0.13        5.74      4.74 o
   3   4  10       60.39       53.81      6.43 o
   4   4  10      166.61      160.81      8.36 o
   5   4  10      444.67      465.53     13.18 o
   6   4  10        1.36        0.58      6.39 o
   7   4  10     1872.31     1901.18     40.97 o
   8   4  10      913.96      875.79     31.16 o
   9   4  10      613.95      636.65     24.88 o
  10   4  10      224.21      254.02     18.30 o
  -9   5  10       14.82       -0.93      9.51 o
  -8   5  10        0.02       -3.62      8.20 o
  -7   5  10        1.17       -3.62      7.24 o
  -6   5  10      169.41      201.18     27.78 o
  -5   5  10      814.25      857.58     47.54 o
  -4   5  10      255.87      254.90     12.06 o
  -3   5  10      116.21      138.36     11.07 o
  -2   5  10      500.47      467.32     22.55 o
  -1   5  10        6.35       -4.17     12.30 o
   0   5  10       38.52       59.02     12.53 o
   1   5  10      822.87      746.08     39.63 o
   2   5  10       34.35       36.44     16.40 o
   3   5  10      488.19      480.99     35.53 o
   4   5  10       78.84       81.61      6.93 o
   5   5  10      172.07      170.13      7.28 o
   6   5  10       82.33       71.70      8.63 o
   7   5  10      204.07      229.55     26.73 o
   8   5  10      360.00      358.03     23.73 o
   9   5  10      541.05      510.70     22.14 o
  10   5  10       46.59       48.90     11.69 o
  -9   6  10        4.09       14.35     12.07 o
  -8   6  10       21.56       18.00     10.93 o
  -7   6  10       13.80       11.39     15.94 o
  -6   6  10      865.50      845.83     50.10 o
  -5   6  10      390.62      374.61     14.87 o
  -4   6  10        3.16        6.33      9.14 o
  -3   6  10      291.01      290.30     23.12 o
  -2   6  10        0.51       11.27      7.97 o
  -1   6  10       82.99       82.45     11.92 o
   0   6  10      112.97      125.76     14.11 o
   1   6  10       22.29       26.98     10.37 o
   2   6  10       14.78       -5.01     13.21 o
   3   6  10      409.72      440.91     34.16 o
   4   6  10      363.48      379.27     11.13 o
   5   6  10      200.04      233.19     23.91 o
   6   6  10      141.57      165.37      8.49 o
   7   6  10       21.39       22.45      7.72 o
   8   6  10        2.03        7.26      7.75 o
   9   6  10      250.29      237.53     16.09 o
  10   6  10      584.66      573.52     24.35 o
  -8   7  10      121.99       95.65     24.14 o
  -7   7  10        1.31        8.20     14.58 o
  -6   7  10      225.63      255.53     30.97 o
  -5   7  10       79.08       90.18      6.36 o
  -4   7  10      321.78      304.15     28.24 o
  -3   7  10      884.54      899.94     23.10 o
  -2   7  10      600.17      616.18     20.08 o
  -1   7  10       36.87       30.49      8.45 o
   0   7  10       22.83       29.59     10.95 o
   1   7  10        1.06        5.43      9.32 o
   2   7  10       80.61       71.61     13.42 o
   3   7  10      105.63       85.63     19.59 o
   4   7  10      605.82      600.39     16.96 o
   5   7  10      191.19      192.84     15.71 o
   6   7  10      583.50      541.15     12.59 o
   7   7  10      184.79      200.22     14.34 o
   8   7  10       46.93       42.13     11.97 o
   9   7  10       84.13      104.72     12.36 o
  10   7  10      250.42      288.30     23.27 o
  -8   8  10        4.90       12.30     17.31 o
  -7   8  10      172.95      172.63     28.70 o
  -6   8  10       22.28       37.81     18.67 o
  -5   8  10      477.20      482.36     39.17 o
  -4   8  10        0.83        6.46     10.14 o
  -3   8  10     1082.28     1126.09     27.63 o
  -2   8  10      273.68      257.85     13.91 o
  -1   8  10      273.36      251.22     44.64 o
   0   8  10      187.86      173.17     32.34 o
   1   8  10      395.75      467.60     51.01 o
   2   8  10       10.64        4.46      9.69 o
   3   8  10      120.29      117.97     25.05 o
   4   8  10       65.36      102.94     23.69 o
   5   8  10       12.05       28.58      7.92 o
   6   8  10        2.73       -2.49      6.88 o
   7   8  10       12.01        0.53      6.10 o
   8   8  10       13.30       12.19      7.08 o
   9   8  10        1.10       13.25      8.23 o
  -7   9  10      424.21      456.85     42.82 o
  -6   9  10       14.40       25.05     18.22 o
  -5   9  10      659.63      687.78     46.91 o
  -4   9  10       33.20       39.28     11.73 o
  -3   9  10      328.33      316.84     22.22 o
  -2   9  10      129.47      134.66     16.57 o
  -1   9  10      245.46      252.70     20.55 o
   0   9  10      235.58      212.54     19.29 o
   1   9  10      354.14      337.65     22.99 o
   2   9  10       61.30       58.72     21.41 o
   3   9  10       20.28       19.70     12.05 o
   4   9  10      474.64      466.87     42.36 o
   5   9  10      204.65      219.57     23.69 o
   6   9  10       73.87       89.01     26.19 o
   7   9  10      426.59      412.68     15.62 o
   8   9  10       32.50       31.01      7.79 o
   9   9  10        1.43        7.28      7.69 o
  -6  10  10       54.46       34.16     20.04 o
  -5  10  10       46.38       58.30     20.50 o
  -4  10  10       32.16       24.28     20.72 o
  -3  10  10        2.05       -4.90      9.79 o
  -2  10  10       60.97       70.84     14.48 o
  -1  10  10       76.83       76.53     14.55 o
   0  10  10      429.70      466.02     38.72 o
   1  10  10      265.56      294.00     28.92 o
   2  10  10      241.68      223.52     20.22 o
   3  10  10      884.46      875.30     36.25 o
   4  10  10      177.39      224.10     33.71 o
   5  10  10       45.46       58.88      9.11 o
   6  10  10       35.42       54.59     10.26 o
   7  10  10       10.97       33.60     25.73 o
   8  10  10       83.13      129.86     13.75 o
  -5  11  10       24.73       40.08     18.22 o
  -4  11  10      141.83      148.52     18.65 o
  -3  11  10       62.43       77.24     15.92 o
  -2  11  10      117.44      114.42     19.59 o
  -1  11  10       92.58      123.64     40.77 o
   0  11  10      558.57      535.29     29.31 o
   1  11  10     1506.68     1392.60     58.53 o
   2  11  10      210.77      238.14     21.56 o
   3  11  10      118.70       83.15     15.86 o
   4  11  10       12.57       52.84     24.60 o
   5  11  10        3.66        3.95     15.71 o
   6  11  10        3.67       12.09      9.49 o
   7  11  10       34.21       32.36     11.23 o
  -4  12  10        1.27       -5.76     11.52 o
  -3  12  10       93.19       75.52     23.69 o
  -2  12  10      213.02      237.65     23.13 o
  -1  12  10        3.44       -0.84     11.12 o
   0  12  10       48.22       55.57     36.44 o
   1  12  10      266.66      254.25     22.54 o
   2  12  10      103.04      102.48     17.49 o
   3  12  10      861.98      842.98     37.30 o
   4  12  10        1.60       -9.34     18.67 o
   5  12  10       60.18       51.68     12.53 o
   6  12  10      229.85      232.04     17.48 o
  -2  13  10       40.38       54.59     38.49 o
  -1  13  10      109.22      127.58     19.90 o
   0  13  10        3.25       19.28     13.31 o
   1  13  10        0.21       -4.30     10.95 o
   2  13  10      449.86      497.23     30.30 o
   3  13  10        0.78       -5.38     10.76 o
   4  13  10      534.81      559.05     35.53 o
  -3  -5  11       60.59       90.36     17.50 o
  -2  -5  11      184.26      252.48     23.77 o
  -1  -5  11      496.73      531.51     68.06 o
   0  -5  11        1.86        2.19     10.31 o
   1  -5  11      110.55      132.16     16.10 o
   2  -5  11      435.32      454.47     31.43 o
   3  -5  11       50.15       83.59     14.93 o
  -4  -4  11       25.96       32.30     17.76 o
  -3  -4  11      279.23      270.05     22.86 o
  -2  -4  11       11.38        0.57     11.21 o
  -1  -4  11      151.88      162.85     15.60 o
   0  -4  11       15.87       20.12     10.59 o
   1  -4  11        1.75        2.16     10.06 o
   2  -4  11      156.77      160.86     16.25 o
   3  -4  11        5.33        1.21     10.06 o
   4  -4  11       56.40       60.01     13.26 o
   5  -4  11        5.11        1.34     11.04 o
  -6  -3  11      268.18      344.23     25.74 o
  -5  -3  11       42.66       36.65     13.84 o
  -4  -3  11      364.88      404.03     27.56 o
  -3  -3  11        2.30       26.87     12.24 o
  -2  -3  11        0.71        5.81      9.33 o
  -1  -3  11      212.45      218.46     16.35 o
   0  -3  11      343.58      346.53     19.27 o
   1  -3  11       38.45       37.78     10.98 o
   2  -3  11      586.32      574.25     24.16 o
   3  -3  11       52.19       53.88     12.18 o
   4  -3  11       34.51       24.95     11.25 o
   5  -3  11        5.66        8.12     10.94 o
   6  -3  11      206.78      220.30     22.47 o
  -6  -2  11       64.00       86.55     21.64 o
  -5  -2  11        1.63        2.18     10.70 o
  -4  -2  11       24.62       18.40     11.58 o
  -3  -2  11       22.58       15.28     18.45 o
  -2  -2  11      254.69      290.24     16.51 o
  -1  -2  11      385.67      394.52     19.84 o
   0  -2  11      549.71      558.58     22.05 o
   1  -2  11       72.49       71.67     11.53 o
   2  -2  11      116.79      107.99     13.08 o
   3  -2  11      374.75      391.76     20.17 o
   4  -2  11      106.46      141.92     14.78 o
   5  -2  11       25.74       31.92     11.37 o
   6  -2  11      192.03      215.82     18.01 o
   7  -2  11      268.28      244.14     19.22 o
  -7  -1  11       89.20       86.33     15.24 o
  -6  -1  11       45.06       46.42     12.97 o
  -5  -1  11       51.79       57.07     12.57 o
  -4  -1  11       94.13       60.86     20.95 o
  -3  -1  11      108.10      111.39     11.55 o
  -2  -1  11      212.17      199.63     13.64 o
  -1  -1  11       89.41      107.39     11.44 o
   0  -1  11       61.19       50.11      9.57 o
   1  -1  11       60.05       78.44     10.78 o
   2  -1  11        1.57        6.11      8.69 o
   3  -1  11       70.49       72.63     11.18 o
   4  -1  11      149.82      164.85     14.61 o
   5  -1  11      711.61      736.67     26.79 o
   6  -1  11       14.60       16.59     18.53 o
   7  -1  11        1.82       -5.48     11.70 o
   8  -1  11        1.37        3.11     10.54 o
  -8   0  11      132.83      113.02     16.57 o
  -7   0  11       96.42      113.19     15.78 o
  -6   0  11        4.49       -5.47     10.93 o
  -5   0  11       24.97       48.05     12.05 o
  -4   0  11        9.02       11.64      9.52 o
  -3   0  11      112.09      139.81     11.12 o
  -2   0  11       11.28        4.79      7.35 o
  -1   0  11        7.62       -3.45      6.90 o
   0   0  11      254.51      222.20     12.97 o
   1   0  11      117.66      135.38     11.36 o
   2   0  11      292.24      286.90     17.41 o
   3   0  11      647.28      695.52     23.01 o
   4   0  11      122.99      146.16     18.99 o
   5   0  11      201.87      201.31     15.16 o
   6   0  11        1.03       -2.46      9.01 o
   7   0  11       11.08       19.01     10.06 o
   8   0  11       20.08       29.79     11.48 o
  -8   1  11       28.66       11.26      9.54 o
  -7   1  11       50.69       50.64      9.93 o
  -6   1  11       12.58       23.05     14.97 o
  -5   1  11      100.52       81.48     15.49 o
  -4   1  11      271.61      283.00     16.07 o
  -3   1  11        3.82       13.47      6.77 o
  -2   1  11      101.33      124.03      9.62 o
  -1   1  11        1.09       -2.42      4.85 o
   0   1  11      447.64      430.84     19.13 o
   1   1  11        4.60        6.12      5.55 o
   2   1  11     1824.48     1789.26     36.11 o
   3   1  11      328.64      357.26     15.80 o
   4   1  11        9.44       26.78      8.81 o
   5   1  11      452.43      486.03     20.13 o
   6   1  11      189.03      201.92     20.75 o
   7   1  11        3.75       10.18      9.36 o
   8   1  11      418.06      429.37     22.03 o
   9   1  11       46.43       52.90     13.38 o
  -8   2  11       29.45       34.55     11.93 o
  -7   2  11      631.99      664.05     22.15 o
  -6   2  11       15.76        9.54     10.10 o
  -5   2  11       25.05       32.34      7.73 o
  -4   2  11        0.03       -3.02      6.03 o
  -3   2  11      216.33      204.28     10.98 o
  -2   2  11      161.73      165.38      8.81 o
  -1   2  11      196.99      175.29     12.45 o
   0   2  11      136.61      129.31     11.54 o
   1   2  11       93.02       73.66      6.64 o
   2   2  11        0.35       -2.23      4.46 o
   3   2  11      567.16      509.53     13.95 o
   4   2  11       13.36       12.43      7.42 o
   5   2  11      666.58      704.13     22.22 o
   6   2  11      102.33      120.18     14.05 o
   7   2  11      139.51      117.99     23.52 o
   8   2  11        4.91        4.03      9.51 o
   9   2  11      230.99      281.41     19.02 o
  -8   3  11       76.89       76.64     12.70 o
  -7   3  11        0.01       -3.43      6.86 o
  -6   3  11       51.83       53.46      8.21 o
  -5   3  11       46.83       53.30      5.47 o
  -4   3  11      863.79      801.92     56.94 o
  -3   3  11      150.45      186.68     15.48 o
  -2   3  11      124.10      128.36      8.83 o
  -1   3  11       15.43       16.45      4.43 o
   0   3  11      239.79      254.11      9.40 o
   1   3  11       47.47       65.95      6.20 o
   2   3  11       66.95       63.92      9.24 o
   3   3  11      137.94      169.14     20.50 o
   4   3  11       59.83       55.88      6.18 o
   5   3  11      111.73      127.49     10.83 o
   6   3  11      255.90      225.36     24.24 o
   7   3  11       50.81       49.61     10.75 o
   8   3  11      101.11      139.14     13.71 o
   9   3  11       18.75       13.44      9.80 o
  -8   4  11        6.12       16.08      7.74 o
  -7   4  11       64.15       67.37      8.63 o
  -6   4  11      251.57      274.28     23.00 o
  -5   4  11        0.27       -2.95      6.74 o
  -4   4  11      793.23      754.07     23.37 o
  -3   4  11       10.42        4.88      7.50 o
  -2   4  11      220.18      224.94     16.01 o
  -1   4  11      228.48      267.84     27.56 o
   0   4  11      176.63      166.71     20.50 o
   1   4  11      423.39      444.55     31.88 o
   2   4  11      505.35      504.22     35.07 o
   3   4  11      363.67      359.27     15.76 o
   4   4  11      159.66      169.46     12.95 o
   5   4  11        0.56       -0.45      4.63 o
   6   4  11      213.42      209.51     12.68 o
   7   4  11        0.74       -0.76      7.53 o
   8   4  11      301.31      349.26     20.80 o
   9   4  11       57.81       45.23     10.84 o
  -8   5  11      409.88      405.61     16.05 o
  -7   5  11       57.94       62.04     22.09 o
  -6   5  11        0.93        3.59      7.20 o
  -5   5  11        2.96       -2.87      5.74 o
  -4   5  11       39.89       36.89     16.85 o
  -3   5  11        1.21       -3.45      6.90 o
  -2   5  11     1402.41     1361.73     38.19 o
  -1   5  11       64.28       57.93     21.41 o
   0   5  11        3.44       18.18     10.17 o
   1   5  11      383.39      375.32     30.06 o
   2   5  11      160.90      148.94     21.86 o
   3   5  11      614.27      557.51     38.72 o
   4   5  11        7.51        3.27      6.33 o
   5   5  11        0.31        1.14      7.50 o
   6   5  11       90.65      107.62      9.22 o
   7   5  11      404.08      411.64     17.90 o
   8   5  11       99.41      114.82     11.75 o
   9   5  11       38.08       47.03     10.72 o
  -8   6  11        0.27       -1.82     15.94 o
  -7   6  11        9.32        7.20      8.67 o
  -6   6  11      691.66      653.65     26.19 o
  -5   6  11       13.21       -5.01     12.75 o
  -4   6  11       10.75        7.71      9.79 o
  -3   6  11        2.34       17.43      9.84 o
  -2   6  11      496.71      477.46     21.48 o
  -1   6  11      476.76      441.77     21.88 o
   0   6  11      151.12      142.97     14.85 o
   1   6  11       26.97       39.22     11.84 o
   2   6  11      499.69      502.40     34.62 o
   3   6  11      358.29      327.04     30.06 o
   4   6  11      786.07      735.61     45.09 o
   5   6  11      583.24      649.34     23.02 o
   6   6  11      125.13      116.63     13.01 o
   7   6  11        0.12        0.89      6.98 o
   8   6  11        4.01       11.92      9.25 o
   9   6  11       41.93       61.73     10.82 o
  -7   7  11       68.69       92.91     10.63 o
  -6   7  11        0.17        2.56     17.31 o
  -5   7  11        3.02        0.00     15.49 o
  -4   7  11       43.40       46.07     11.92 o
  -3   7  11      149.61      152.69     16.39 o
  -2   7  11        9.59       11.14      7.33 o
  -1   7  11      310.53      300.35     23.47 o
   0   7  11      199.84      227.82     17.29 o
   1   7  11      428.63      404.01     22.76 o
   2   7  11      238.43      242.77     25.96 o
   3   7  11       12.76       -2.73     13.21 o
   4   7  11       37.16       44.18     17.76 o
   5   7  11       51.42       54.43     15.94 o
   6   7  11       71.16       88.05     11.59 o
   7   7  11      267.79      236.90     11.79 o
   8   7  11       21.01       19.68      7.69 o
   9   7  11       69.05      114.27     13.97 o
  -7   8  11       36.25       41.90     20.04 o
  -6   8  11       16.00       -6.60     13.21 o
  -5   8  11       15.95       -3.19     12.75 o
  -4   8  11        1.10        3.23     10.50 o
  -3   8  11     1624.47     1659.95     49.40 o
  -2   8  11        0.60        9.93      8.40 o
  -1   8  11      287.48      313.30     16.54 o
   0   8  11       32.05       60.97      9.89 o
   1   8  11      270.44      257.73     30.29 o
   2   8  11      833.70      809.19     27.04 o
   3   8  11        8.54        6.34     14.35 o
   4   8  11      520.88      505.59     39.17 o
   5   8  11       52.60       49.92     15.71 o
   6   8  11        1.88        3.33      7.38 o
   7   8  11       87.88       88.06     11.14 o
   8   8  11       63.59       78.25     11.07 o
  -6   9  11      164.05      179.46     30.52 o
  -5   9  11       42.62       35.53     19.13 o
  -4   9  11        7.46       31.60     12.07 o
  -3   9  11        1.42       -4.45     10.05 o
  -2   9  11      130.47      154.18     12.79 o
  -1   9  11      774.12      770.76     25.27 o
   0   9  11        4.91        2.58     11.16 o
   1   9  11       18.65       25.08     12.00 o
   2   9  11       41.72       27.37     13.19 o
   3   9  11      330.70      331.59     37.35 o
   4   9  11      421.14      412.21     40.54 o
   5   9  11        0.01       -7.63     15.26 o
   6   9  11       25.82       13.60      6.88 o
   7   9  11       46.55       63.69     10.41 o
   8   9  11        1.08       10.02      8.83 o
  -6  10  11      129.63      149.85     28.24 o
  -5  10  11       64.51       30.97     18.22 o
  -4  10  11        3.26       21.97     10.78 o
  -3  10  11      105.09      127.35     18.22 o
  -2  10  11        0.95        9.54     10.82 o
  -1  10  11       36.91       19.02     12.32 o
   0  10  11      322.73      329.27     24.32 o
   1  10  11       32.16       34.24     16.63 o
   2  10  11       54.15       66.21     27.33 o
   3  10  11        0.75        8.73     16.63 o
   4  10  11        1.53       15.94     20.50 o
   5  10  11      624.77      681.40     53.29 o
   6  10  11       10.35       12.49      7.26 o
   7  10  11       61.22       63.56     15.03 o
  -5  11  11      108.69      149.85     28.70 o
  -4  11  11      722.75      793.45     52.38 o
  -3  11  11      129.36      123.42     18.04 o
  -2  11  11       51.61       55.17     15.42 o
  -1  11  11       24.39       22.58     12.90 o
   0  11  11        0.16       -5.47     10.93 o
   1  11  11        2.47       -5.27     10.53 o
   2  11  11        5.11       -5.18     10.36 o
   3  11  11      518.45      547.17     31.30 o
   4  11  11       51.14       59.21     25.05 o
   5  11  11       28.32       46.46     24.14 o
   6  11  11        8.29       12.14     10.02 o
  -3  12  11       17.46       10.48     11.45 o
  -2  12  11      138.39      144.59     25.51 o
  -1  12  11       36.41       53.61     15.05 o
   0  12  11      393.82      386.06     27.23 o
   1  12  11      216.33      265.61     33.25 o
   2  12  11      431.14      417.51     37.35 o
   3  12  11      349.91      368.85     31.88 o
   4  12  11      467.41      528.82     49.65 o
   5  12  11      219.76      210.89     36.89 o
   0  13  11       55.53       41.79     14.06 o
   1  13  11        0.40       -5.21     10.41 o
   2  13  11      156.75      150.82     20.79 o
  -2  -4  12        0.03        6.69     12.48 o
  -1  -4  12       11.86       17.84     11.04 o
   0  -4  12       12.69        8.22     11.21 o
   1  -4  12       56.92       62.25     13.54 o
   2  -4  12        4.73       17.27     11.62 o
  -4  -3  12       72.33       78.96     16.24 o
  -3  -3  12        4.25        6.85     12.05 o
  -2  -3  12       12.27       12.52     14.23 o
  -1  -3  12      165.42      151.91     15.05 o
   0  -3  12       12.29       -0.09      9.32 o
   1  -3  12      372.98      432.26     22.06 o
   2  -3  12       64.37       58.89     12.98 o
   3  -3  12      107.02      108.55     18.97 o
   4  -3  12      375.82      424.28     40.10 o
  -5  -2  12      236.53      278.33     21.98 o
  -4  -2  12       24.95       18.03     12.55 o
  -3  -2  12      150.77      184.69     20.27 o
  -2  -2  12        6.24       10.81      8.83 o
  -1  -2  12      216.40      207.64     15.60 o
   0  -2  12      132.51      144.28     14.07 o
   1  -2  12       70.54       81.71     14.24 o
   2  -2  12        9.12        0.19     11.32 o
   3  -2  12      164.80      174.38     15.79 o
   4  -2  12       56.03       28.42     11.25 o
   5  -2  12       92.43       81.50     13.49 o
   6  -2  12      427.69      503.00     25.02 o
  -6  -1  12      281.71      297.69     21.74 o
  -5  -1  12      195.98      184.78     17.53 o
  -4  -1  12      443.99      426.17     23.19 o
  -3  -1  12        3.86        1.47      8.38 o
  -2  -1  12        3.75       -2.89      8.23 o
  -1  -1  12        4.45       -3.79      7.57 o
   0  -1  12       43.98       32.66     10.45 o
   1  -1  12       28.59       38.94     10.28 o
   2  -1  12       42.20       29.92     10.01 o
   3  -1  12       24.73       11.00     10.32 o
   4  -1  12       33.59       23.65     13.86 o
   5  -1  12        0.60        5.02      9.55 o
   6  -1  12      165.57      144.59     15.85 o
   7  -1  12        1.59       -5.19     10.37 o
  -6   0  12       11.93        8.63     10.40 o
  -5   0  12      119.26      158.89     15.30 o
  -4   0  12        2.00       -3.26      8.84 o
  -3   0  12       53.79       39.08      9.40 o
  -2   0  12      181.13      163.29     12.09 o
  -1   0  12        0.01       -3.79      7.59 o
   0   0  12      248.31      291.42     24.28 o
   1   0  12        9.77       15.79      8.11 o
   2   0  12        0.45        5.42      8.22 o
   3   0  12      163.38      195.71     14.36 o
   4   0  12       62.76       62.28     11.14 o
   5   0  12       33.91       27.38     10.03 o
   6   0  12      214.87      244.51     17.40 o
   7   0  12        0.01       -2.85      9.47 o
  -7   1  12       27.30       42.13     11.90 o
  -6   1  12       82.37      102.49     13.04 o
  -5   1  12      154.25      140.82     15.26 o
  -4   1  12      155.37      138.11     12.51 o
  -3   1  12      445.29      400.18     20.23 o
  -2   1  12       28.13       16.71      7.44 o
  -1   1  12      243.51      226.37     12.01 o
   0   1  12        0.96        9.63      7.53 o
   1   1  12      333.16      355.67     14.94 o
   2   1  12      506.66      474.57     21.91 o
   3   1  12      143.54      145.29     11.97 o
   4   1  12       88.21       97.04     12.02 o
   5   1  12       72.63       79.53     11.40 o
   6   1  12       53.56       44.42     10.54 o
   7   1  12      207.24      225.35     16.76 o
   8   1  12        0.65       -5.52     11.05 o
  -7   2  12       65.55       86.97     16.74 o
  -6   2  12       90.07       67.21     12.09 o
  -5   2  12        1.98        1.37      7.24 o
  -4   2  12       74.38       96.93      9.41 o
  -3   2  12        2.97        4.06     15.26 o
  -2   2  12        7.90       25.75      8.84 o
  -1   2  12      173.05      152.78     12.47 o
   0   2  12        7.62       28.94      8.83 o
   1   2  12      127.97      145.98     13.06 o
   2   2  12        0.14       -2.16      4.32 o
   3   2  12      131.89      148.95     12.45 o
   4   2  12      394.57      416.14     17.03 o
   5   2  12       15.34       16.06      9.74 o
   6   2  12       57.77       53.73     11.38 o
   7   2  12        0.02       -3.98      7.96 o
   8   2  12       26.57       28.11     12.81 o
  -7   3  12        6.88        7.06      7.34 o
  -6   3  12      264.44      303.40     19.38 o
  -5   3  12        4.19       -1.11      8.37 o
  -4   3  12       78.85       67.51     10.46 o
  -3   3  12      130.34      104.76     12.30 o
  -2   3  12      852.35      760.99     56.25 o
  -1   3  12      157.37      104.26     12.75 o
   0   3  12      276.73      276.14     13.12 o
   1   3  12       16.65       34.05      7.37 o
   2   3  12      835.39      849.70     57.62 o
   3   3  12        1.40       -3.72      7.44 o
   4   3  12        5.42        9.43      4.80 o
   5   3  12      266.36      295.25     17.85 o
   6   3  12       80.99       74.74     10.15 o
   7   3  12      410.64      393.31     18.64 o
   8   3  12        3.50        5.22      8.99 o
  -7   4  12        7.09       -2.57     15.26 o
  -6   4  12       11.00        6.47      8.83 o
  -5   4  12      353.41      361.69     17.58 o
  -4   4  12      317.38      318.66     22.55 o
  -3   4  12        2.50       -7.06     14.12 o
  -2   4  12       26.29       29.61     10.69 o
  -1   4  12      514.59      431.34     30.06 o
   0   4  12      210.73      200.87     23.69 o
   1   4  12      845.33      815.32     44.18 o
   2   4  12        1.15       -5.92     11.84 o
   3   4  12        0.11       -4.55      9.11 o
   4   4  12      394.75      357.14     17.79 o
   5   4  12      440.44      396.33     20.39 o
   6   4  12       33.02       34.65      7.82 o
   7   4  12      104.03      126.10     11.68 o
   8   4  12       75.11       52.10     11.10 o
  -7   5  12        2.93       13.29      8.75 o
  -6   5  12       28.48       27.48      8.56 o
  -5   5  12      114.41      105.81      8.54 o
  -4   5  12       27.54       41.90     18.22 o
  -3   5  12       24.86       13.66     17.31 o
  -2   5  12       27.69       23.04      9.60 o
  -1   5  12       12.53       -0.53     12.53 o
   0   5  12      246.69      248.69     24.60 o
   1   5  12      942.31      723.31     40.99 o
   2   5  12      221.15      147.12     23.23 o
   3   5  12      283.81      261.45     29.15 o
   4   5  12        1.39       -2.92      5.84 o
   5   5  12      442.25      438.48     21.64 o
   6   5  12       12.24       13.57     12.07 o
   7   5  12       15.56       29.15      7.94 o
   8   5  12      539.72      580.92     23.86 o
  -7   6  12      323.25      364.61     18.33 o
  -6   6  12        9.53       28.24     17.76 o
  -5   6  12       55.07       72.42     22.77 o
  -4   6  12      369.38      377.49     22.76 o
  -3   6  12       40.66       33.71     18.22 o
  -2   6  12        5.65       -3.87      7.75 o
  -1   6  12      137.26      153.82     30.06 o
   0   6  12        1.32        8.39     11.16 o
   1   6  12       74.10       51.01     16.40 o
   2   6  12      196.83      154.41     22.77 o
   3   6  12        0.48        5.92     15.03 o
   4   6  12      110.55      114.78     23.69 o
   5   6  12        7.19       -3.19      6.38 o
   6   6  12       14.18       22.26      9.59 o
   7   6  12       17.44        4.38      9.34 o
   8   6  12       15.08       23.34      8.46 o
  -7   7  12        3.72       25.51     17.76 o
  -6   7  12       15.23       21.41     16.40 o
  -5   7  12       46.23       57.39     21.41 o
  -4   7  12        1.68       19.65     10.94 o
  -3   7  12       29.23       23.09     14.12 o
  -2   7  12        1.44       -1.21     10.11 o
  -1   7  12        3.73       -7.06     14.12 o
   0   7  12      213.81      222.93     18.15 o
   1   7  12       21.73       22.77     14.58 o
   2   7  12        7.32        5.92     13.66 o
   3   7  12     1508.09     1379.21     62.86 o
   4   7  12        5.10        5.01     15.03 o
   5   7  12       54.06       30.97     19.13 o
   6   7  12      381.69      388.94     48.28 o
   7   7  12        1.35        2.28     19.13 o
   8   7  12       41.51       23.74      7.59 o
  -6   8  12        1.19       10.48     16.40 o
  -5   8  12       64.02       81.08     22.32 o
  -4   8  12        3.81       -3.19     13.21 o
  -3   8  12       32.45       32.70     15.26 o
  -2   8  12       11.87       18.60     12.05 o
  -1   8  12        0.24        2.82      7.71 o
   0   8  12       31.84       14.43      9.11 o
   1   8  12       96.21       79.17     11.98 o
   2   8  12       29.69       25.51     15.03 o
   3   8  12       72.15       76.07     20.50 o
   4   8  12       75.34       50.10     19.13 o
   5   8  12        7.09        2.28     14.58 o
   6   8  12       48.59       45.69     21.86 o
   7   8  12      124.26      117.38     13.17 o
   8   8  12        1.44       -4.63      9.27 o
  -5   9  12      288.90      253.25     34.62 o
  -4   9  12       47.11       58.30     20.04 o
  -3   9  12       11.07        9.60     12.98 o
  -2   9  12        0.22        5.93     10.94 o
  -1   9  12       43.90       52.05      9.85 o
   0   9  12      257.94      224.42     15.87 o
   1   9  12        0.02        0.70      9.93 o
   2   9  12        9.62        0.03      8.48 o
   3   9  12        9.04       10.40     11.54 o
   4   9  12       35.78       28.61     13.10 o
   5   9  12      228.53      160.74     20.22 o
   6   9  12      145.68      131.92     20.02 o
   7   9  12      451.85      466.60     51.04 o
  -5  10  12      107.69      115.69     28.24 o
  -4  10  12      239.25      255.98     33.71 o
  -3  10  12       76.69       76.58     15.50 o
  -2  10  12      156.53      136.25     18.52 o
  -1  10  12      993.16     1011.40     30.70 o
   0  10  12        5.72       10.01      8.78 o
   1  10  12      457.48      447.80     22.04 o
   2  10  12      497.15      482.28     23.30 o
   3  10  12       60.82       54.04     14.31 o
   4  10  12       68.32       81.78     21.41 o
   5  10  12      384.80      408.56     28.90 o
   6  10  12      241.49      198.03     40.99 o
  -3  11  12       34.41       31.64     13.35 o
  -2  11  12      285.80      294.93     24.32 o
  -1  11  12       33.20       42.70     14.65 o
   0  11  12      109.77      109.12     18.47 o
   1  11  12       47.71       37.60     14.00 o
   2  11  12        0.83        3.60     12.15 o
   3  11  12       63.17      120.70     30.52 o
   4  11  12       67.68       73.33     28.24 o
   5  11  12        3.22       17.76     21.41 o
  -2  12  12       31.01       40.19     15.62 o
  -1  12  12       80.01       99.14     21.41 o
   0  12  12       68.25       89.88     40.08 o
   1  12  12        6.68       10.34     12.45 o
   2  12  12      151.80      147.72     20.62 o
   3  12  12      317.32      338.55     38.72 o
  -2  -2  13       17.56       35.49     10.83 o
  -1  -2  13       13.79        5.30      9.98 o
   0  -2  13       23.96       23.44     17.56 o
   1  -2  13      392.42      418.38     21.05 o
   2  -2  13       10.63        2.82      9.45 o
   3  -2  13        0.44        1.83      9.54 o
  -4  -1  13        7.18       29.37     11.82 o
  -3  -1  13        2.46        1.20     16.40 o
  -2  -1  13      114.17      122.17     12.53 o
  -1  -1  13      222.10      239.69     15.40 o
   0  -1  13       13.03       18.78      9.48 o
   1  -1  13      102.60      100.81     12.45 o
   2  -1  13      258.38      299.97     17.80 o
   3  -1  13       31.27       29.27     10.03 o
   4  -1  13       65.81       76.63     13.77 o
   5  -1  13       29.41       35.86     20.21 o
  -5   0  13       37.89       61.89     19.81 o
  -4   0  13       39.09       40.98     30.75 o
  -3   0  13       25.92       26.45     14.12 o
  -2   0  13       42.10       37.44      9.07 o
  -1   0  13       11.64        9.98      7.88 o
   0   0  13       27.71       45.08     13.95 o
   1   0  13      160.21      168.68     13.05 o
   2   0  13       71.36       59.95     10.32 o
   3   0  13       19.40       24.25      9.56 o
   4   0  13      404.91      424.14     21.92 o
   5   0  13        1.53       -1.71      8.83 o
   6   0  13       15.58       16.84     10.62 o
  -5   1  13       12.88        7.35      8.82 o
  -4   1  13      426.58      382.07     18.35 o
  -3   1  13      120.44      128.53     13.89 o
  -2   1  13       35.95       41.78     10.17 o
  -1   1  13       17.46       16.23      7.08 o
   0   1  13      327.91      306.10     14.04 o
   1   1  13      105.95      103.08      9.99 o
   2   1  13       29.44       16.53      8.02 o
   3   1  13        8.21        1.80      8.04 o
   4   1  13       28.50       13.18     15.68 o
   5   1  13       71.23       79.32     11.50 o
   6   1  13       13.25       20.17     10.00 o
  -6   2  13        7.61       15.05      8.42 o
  -5   2  13      408.13      501.49     30.52 o
  -4   2  13      135.51      135.28     16.85 o
  -3   2  13      241.42      259.17     20.50 o
  -2   2  13       34.50       40.05      9.35 o
  -1   2  13       86.90       61.27     17.08 o
   0   2  13       65.79       70.51     10.69 o
   1   2  13       33.85       27.99      9.59 o
   2   2  13      151.95      165.23     14.66 o
   3   2  13        3.19        5.52      6.82 o
   4   2  13       52.55       47.62      8.61 o
   5   2  13       83.35       75.47     10.17 o
   6   2  13      267.17      284.04     20.44 o
   7   2  13      216.91      233.98     16.55 o
  -6   3  13      240.71      268.13     18.79 o
  -5   3  13       16.74        6.06      8.88 o
  -4   3  13       45.43       40.08     10.48 o
  -3   3  13        0.10       -2.73      7.74 o
  -2   3  13      320.25      259.46     13.30 o
  -1   3  13      809.90      809.95     23.04 o
   0   3  13       16.06       14.86     19.81 o
   1   3  13        1.46        6.45      6.56 o
   2   3  13       27.56       35.78      8.59 o
   3   3  13        0.12       -3.75      7.50 o
   4   3  13       99.52      115.76     22.32 o
   5   3  13        8.36       13.45      6.93 o
   6   3  13        3.59       -2.54      8.10 o
   7   3  13      163.87      168.38     23.26 o
  -6   4  13        4.58       11.26     12.75 o
  -5   4  13       34.08       31.52      7.97 o
  -4   4  13        0.23       10.93     17.31 o
  -3   4  13        0.95       -1.37     17.31 o
  -1   4  13       80.11       66.50     17.31 o
   0   4  13       93.44      106.13     20.04 o
   1   4  13      437.55      443.64     35.53 o
   2   4  13        4.52       18.67     16.40 o
   3   4  13       98.98       87.89      9.79 o
   4   4  13      205.58      197.18     13.81 o
   5   4  13        0.20       -2.71      7.51 o
   6   4  13       58.11       35.22     10.96 o
   7   4  13      124.77      104.02     10.86 o
  -6   5  13       93.81      118.88     27.33 o
  -5   5  13       18.13       18.67     17.31 o
  -4   5  13      210.05      240.95     32.34 o
  -3   5  13       29.09       34.16     18.67 o
  -2   5  13      115.96       94.74     25.96 o
  -1   5  13       55.30       59.21     15.49 o
   0   5  13      314.58      249.15     26.42 o
   1   5  13      302.46      242.77     27.33 o
   2   5  13       70.37       79.71     20.50 o
   3   5  13       33.30       18.67     17.76 o
   4   5  13        7.61       -7.74     15.49 o
   5   5  13       27.67       32.93      8.63 o
   6   5  13       12.94        4.69      8.78 o
   7   5  13      220.77      212.80     18.07 o
  -6   6  13        8.50       27.33     19.13 o
  -5   6  13       19.56       25.05     17.76 o
  -4   6  13      215.62      196.31     30.52 o
  -3   6  13        0.00        1.37     15.49 o
  -2   6  13      182.68      167.62     29.15 o
  -1   6  13       34.36       47.21     14.35 o
   0   6  13       27.30       10.93     14.58 o
   1   6  13      661.99      611.72     39.17 o
   2   6  13        2.39       -6.83     13.66 o
   3   6  13       13.34       23.23     17.76 o
   4   6  13       24.85       33.25     17.31 o
   5   6  13        0.01        5.47     16.40 o
   6   6  13       53.10       97.47     17.54 o
   7   6  13       41.11       38.38     12.98 o
  -5   7  13      110.37      133.91     28.70 o
  -4   7  13        0.59       20.04     20.04 o
  -3   7  13       47.84       49.70     13.62 o
  -2   7  13       36.98        8.43     11.27 o
  -1   7  13        4.63        5.31      9.51 o
   0   7  13      150.76      155.01     25.73 o
   1   7  13      118.53      113.42     21.41 o
   2   7  13      318.50      260.08     28.24 o
   3   7  13      212.83      176.73     26.42 o
   4   7  13       61.59       66.50     21.86 o
   5   7  13      174.54      129.36     25.96 o
   6   7  13        3.52       13.21     17.31 o
   7   7  13       43.56       58.22     10.33 o
  -5   8  13      113.34      125.71     29.15 o
  -4   8  13        9.38       18.67     18.67 o
  -3   8  13        9.95       18.73     14.80 o
  -2   8  13       79.57       83.20     35.53 o
  -1   8  13       10.33       21.58     12.45 o
   0   8  13        4.34       -2.95      8.21 o
   1   8  13        2.01       -6.15     12.30 o
   2   8  13        0.13       -6.15     12.30 o
   3   8  13       74.13       42.36     18.22 o
   4   8  13      435.55      412.67     37.35 o
   5   8  13      229.25      233.21     31.43 o
   6   8  13       81.48       59.21     21.86 o
   7   8  13       60.63       53.10      9.61 o
  -4   9  13        1.06       20.50     17.31 o
  -3   9  13       27.77       17.85     34.62 o
  -2   9  13       62.41       80.70     15.37 o
  -1   9  13       26.36       26.91     13.16 o
   0   9  13        3.57       -4.59      9.18 o
   1   9  13        3.91       -4.55      9.10 o
   2   9  13        7.03        5.91     10.78 o
   3   9  13       83.14       93.08     16.92 o
   4   9  13       50.06       41.45     14.49 o
   5   9  13      354.46      390.83     28.99 o
   6   9  13       34.98       50.30     16.47 o
  -3  10  13      132.82      175.82     31.43 o
  -2  10  13       52.36       87.55     17.23 o
  -1  10  13       32.41       21.18     13.85 o
   0  10  13      209.99      219.94     16.77 o
   1  10  13       24.25       24.68     10.16 o
   2  10  13       38.48       57.51     14.52 o
   3  10  13       13.22       -5.15     10.29 o
   4  10  13       93.99      112.01     19.00 o
   5  10  13       16.75       10.98     13.31 o
  -2  11  13       14.20       13.60     12.69 o
  -1  11  13       97.32      130.05     19.96 o
   0  11  13        1.14       -3.08     17.76 o
   1  11  13      151.42      181.77     28.89 o
   2  11  13       86.23       86.44     21.66 o
   3  11  13       15.09       22.93     13.06 o
   4  11  13       60.20       39.42     21.86 o
  -2   0  14       65.88       72.19     17.31 o
  -1   0  14       46.02       50.86     10.88 o
   0   0  14      175.48      207.29     14.14 o
   1   0  14       29.39       13.03      9.24 o
   2   0  14      112.27      125.12     16.07 o
   3   0  14       44.52       30.51     10.84 o
  -3   1  14       63.29       51.93     15.03 o
  -2   1  14        0.61       15.49     11.84 o
  -1   1  14       94.65       92.99     13.21 o
   0   1  14      125.98      129.15      9.62 o
   1   1  14      506.49      502.46     17.47 o
   2   1  14       88.13       68.50      9.21 o
   3   1  14      123.68      130.72     12.04 o
   4   1  14      125.38      147.69     13.22 o
  -4   2  14        4.72       18.67     10.48 o
  -3   2  14       76.89       93.83     14.58 o
  -2   2  14       57.94       58.30     12.75 o
  -1   2  14        0.06        1.95      8.14 o
   0   2  14      205.62      197.03     20.72 o
   1   2  14       64.40       97.53     12.54 o
   2   2  14       35.83       43.04     15.26 o
   3   2  14      356.24      400.25     22.41 o
   4   2  14        0.36       -3.36      6.72 o
   5   2  14        0.01        9.76      8.20 o
  -4   3  14      257.72      300.62     19.13 o
  -3   3  14       42.33       36.44      8.65 o
  -2   3  14       25.02       31.88      7.29 o
  -1   3  14      106.13      128.77     10.70 o
   0   3  14        0.01       -2.74      5.49 o
   1   3  14        0.07       -0.92     15.71 o
   2   3  14        0.02       -3.14      6.28 o
   3   3  14      206.01      206.35     14.94 o
   4   3  14       99.12       95.65     12.40 o
   5   3  14        4.92        2.11      9.19 o
   0   4  14      142.64      128.90     22.77 o
   1   4  14       32.37       60.12     20.50 o
   2   4  14       18.22       -5.92     17.31 o
   3   4  14      242.16      286.50     34.16 o
   4   4  14       24.68       22.78     12.30 o
   5   4  14      123.49      151.39     41.90 o
   6   4  14      792.81      814.67     31.72 o
  -4   5  14      460.29      493.74     46.00 o
   0   5  14       26.11       24.60     16.40 o
   1   5  14       44.61       22.32     18.67 o
   2   5  14      132.38      119.79     24.14 o
   3   5  14        4.87       -7.52     15.03 o
   4   5  14       24.95       53.75     21.86 o
   5   5  14       81.36       87.83     10.02 o
   6   5  14      231.46      297.39     39.17 o
  -4   6  14       49.55       46.91     22.77 o
  -3   6  14      103.57      140.74     30.52 o
  -2   6  14      429.94      403.10     40.99 o
   0   6  14       20.35       27.78     16.40 o
   1   6  14       56.10       46.46     19.13 o
   2   6  14       77.38       78.34     20.50 o
   3   6  14       99.63       77.43     22.77 o
   4   6  14      158.00      155.32     27.78 o
   5   6  14       55.03       48.74     21.86 o
   6   6  14       82.33       62.40     24.14 o
  -4   7  14        6.07        5.01     19.59 o
  -3   7  14        0.02       -8.20     16.40 o
  -2   7  14       63.43       84.72     25.05 o
  -1   7  14       54.03       71.51     24.14 o
   0   7  14      165.05      182.65     25.05 o
   1   7  14        4.63       -6.83     13.66 o
   2   7  14       11.46       -6.83     13.66 o
   3   7  14       14.00        4.10     14.58 o
   4   7  14        8.18        3.19     17.31 o
   5   7  14      128.93       84.72     23.69 o
  -3   8  14       20.73        6.83     19.13 o
  -2   8  14      202.86      247.47     46.00 o
  -1   8  14       81.42       40.81     23.23 o
   0   8  14       11.32       14.96     13.13 o
   1   8  14       37.80       32.34     15.94 o
   2   8  14        7.95       -3.19     13.21 o
   3   8  14        5.55       27.78     17.76 o
   4   8  14        0.70       -5.47     16.40 o
   5   8  14       32.09       48.74     21.41 o
  -2   9  14       69.48       83.90     19.13 o
  -1   9  14       95.01      129.35     19.32 o
   0   9  14        5.73        3.94     13.29 o
   1   9  14        2.20       -4.92      9.84 o
   2   9  14        1.04       -4.28     10.79 o
   3   9  14       10.94       23.07     23.00 o
   4   9  14       68.44       78.28     30.75 o
  -1  10  14       25.36        3.89     13.19 o
   0  10  14        9.33       -6.04     12.07 o
   1  10  14      137.51      156.94     21.63 o
   2  10  14      105.93      107.51     18.17 o
   3  10  14       60.88       62.95     21.41 o
   0   2  15      107.42      131.57     19.36 o
   1   2  15      140.20      128.41     14.06 o
   0   3  15        1.56       17.31     18.67 o
   1   3  15      259.89      301.07     34.16 o
   2   3  15      293.01      357.10     38.26 o
   3   3  15       45.44       56.64     21.18 o
   1   4  15        5.26       -7.52     15.03 o
   2   4  15        2.02       -3.64     17.31 o
   3   4  15      151.37      171.26     29.61 o
   1   5  15      284.08      308.82     32.34 o
   2   5  15        2.15       -1.82     17.31 o
   3   5  15        2.79       -7.06     14.12 o
   4   5  15        8.85       -8.65     17.31 o
   1   6  15        0.23        3.19     16.40 o
   2   6  15       82.20      102.03     23.23 o
   3   6  15      230.62      234.57     31.88 o
   1   7  15       11.14        0.46     16.40 o
   2   7  15      186.24      221.37     30.06 o
   3   7  15      188.27      189.48     29.61 o
   2   8  15        0.01       25.05     17.31 o
 
